# Supplementary material for: Biogeographical Distribution of Bacteria in Soils with Identical Agricultural Practices: Impacts of Environmental Factors
Source: Curr Microbiol. 2025 Aug 3;82(9):430. doi: 10.1007/s00284-025-04404-w (PMC12318886; doi:10.1007/s00284-025-04404-w)
Supplement: Supplementary file 1 — Supplementary file1 (XLSX 107 KB) [file 284_2025_4404_MOESM1_ESM.xlsx]

## Sheet: Mpumalanga
Province	Month	Date	Weather Station ID	Station Name	Region	Temperature Maximum (°C)	Temperature average (°C)	Temperature minimum (°C)	Dew point maximum (°C)	Dew point average (°C)	Dew point minimum (°C)	Humidity maximum (%)	Humidity average (%)	Humidity minimum (%)	Wind speed maximum (mph)	Wind speed average (mph)	Wind speed minimum (mph)	Pressure maximum (in)	Pressure average (in)	Pressure minimum (in)	Precipitation (IN)	Total rainfall and/or snowmelt (mm)
Mpumalanga	October	2014-10-01	IMBOMB326	Bateleur 123	Mbombela	24.4444	16.1111	8.88889	3.88889	-2.22222	-5.55556	50	31.6	14	15	10.7	6	25.2	25.1	25.1	0	0.25
Mpumalanga	October	2014-10-02	IMBOMB327	Bateleur 124	Mbombela	22.7778	16.3889	8.33333	6.66667	3.11111	-2.22222	79	45.9	19	12	9	5	25.2	25.1	25.1	0	0
Mpumalanga	October	2014-10-03	IMBOMB328	Bateleur 125	Mbombela	23.3333	15.2222	10	8.88889	5.61111	2.22222	83	56.1	24	14	9.4	7	25.2	25.1	25.1	0	2.03
Mpumalanga	October	2014-10-04	IMBOMB327	Bateleur 124	Mbombela	20.5556	14.3333	7.77778	7.77778	5.33333	2.77778	89	58.8	31	10	6.6	3	25.3	25.2	25.2	0.02	0
Mpumalanga	October	2014-10-05	IMBOMB326	Bateleur 123	Mbombela	23.3333	17	10	5.55556	3.88889	1.66667	71	44.1	27	9	6.6	3	25.3	25.3	25.2	0	0
Mpumalanga	October	2014-10-06	IMBOMB325	Bateleur 122	Mbombela	25.5556	19.0556	12.2222	5.55556	3.11111	0	62	37.5	19	7	5.6	3	25.3	25.3	25.2	0	0
Mpumalanga	October	2014-10-07	IMBOMB324	Bateleur 121	Mbombela	26.6667	19.6667	12.7778	3.88889	1.11111	-1.66667	52	31.1	15	12	6.5	2	25.2	25.1	25.1	0	0
Mpumalanga	October	2014-10-08	IMBOMB323	Bateleur 120	Mbombela	28.8889	22.2778	16.1111	0	-1.16667	-2.22222	30	21.6	14	13	6.1	2	25.1	25	25	0	0
Mpumalanga	October	2014-10-09	IMBOMB322	Bateleur 119	Mbombela	31.6667	25.0556	16.6667	2.77778	-0.111111	-1.66667	33	20	12	15	9.3	3	25	25	24.9	0	0
Mpumalanga	October	2014-10-10	IMBOMB321	Bateleur 118	Mbombela	27.2222	20.7222	13.8889	11.6667	8.77778	5	81	49.3	28	21	13.3	2	25.2	25.1	25.1	0.02	0.51
Mpumalanga	October	2014-10-11	IMBOMB320	Bateleur 117	Mbombela	20.5556	16.8889	13.3333	13.8889	12.8333	11.1111	87	77.3	59	15	11	3	25.3	25.2	25.2	0	1.02
Mpumalanga	October	2014-10-12	IMBOMB319	Bateleur 116	Mbombela	28.3333	21.0556	13.8889	15	13	11.1111	92	63.8	36	14	8.1	3	25.2	25.2	25.1	0	0.51
Mpumalanga	October	2014-10-13	IMBOMB318	Bateleur 115	Mbombela	30.5556	23.6667	16.6667	14.4444	5.22222	-6.11111	67	36.3	10	15	10	6	25.2	25.1	25.1	0	0
Mpumalanga	October	2014-10-14	IMBOMB317	Bateleur 114	Mbombela	27.7778	20.7222	12.2222	12.2222	9.94444	6.11111	87	54.6	25	13	10	6	25.2	25.1	25.1	0	2.03
Mpumalanga	October	2014-10-15	IMBOMB316	Bateleur 113	Mbombela	25	19.8889	16.6667	13.8889	11	8.88889	81	57.6	41	14	8.3	3	25.1	25	25	0	0
Mpumalanga	October	2014-10-16	IMBOMB315	Bateleur 112	Mbombela	26.1111	18.8889	13.8889	14.4444	5.61111	-8.33333	89	51.6	10	24	14.5	3	24.9	24.9	24.8	0.04	0.25
Mpumalanga	October	2014-10-17	IMBOMB314	Bateleur 111	Mbombela	20.5556	15.0556	10	3.88889	2.16667	0	67	44.4	25	20	11.6	8	25.1	25	24.9	0	5.08
Mpumalanga	October	2014-10-18	IMBOMB313	Bateleur 110	Mbombela	22.7778	15.0556	6.66667	2.77778	-0.5	-3.33333	68	39	17	15	9.1	6	25.2	25.1	25.1	0	0
Mpumalanga	October	2014-10-19	IMBOMB312	Bateleur 109	Mbombela	27.7778	19.3889	9.44444	4.44444	0.722222	-3.88889	66	34.3	12	13	7.8	3	25.1	25.1	25	0	0
Mpumalanga	October	2014-10-20	IMBOMB311	Bateleur 108	Mbombela	28.3333	21.6111	14.4444	5.55556	1.11111	-1.66667	51	28.1	14	10	6.8	2	25.1	25.1	25.1	0	0
Mpumalanga	October	2014-10-21	IMBOMB310	Bateleur 107	Mbombela	28.8889	20.8889	15	9.44444	6.38889	1.11111	62	43.3	16	17	11.3	8	25.2	25.1	25.1	0	0
Mpumalanga	October	2014-10-22	IMBOMB309	Bateleur 106	Mbombela	27.2222	19.7222	13.3333	11.1111	8.27778	5	87	52.6	25	22	9.6	3	25.2	25.2	25.1	0.03	1.02
Mpumalanga	October	2014-10-23	IMBOMB308	Bateleur 105	Mbombela	27.2222	18.7778	11.1111	10.5556	9.44444	8.33333	89	59.8	30	15	10.3	8	25.2	25.1	25	0	2.03
Mpumalanga	October	2014-10-24	IMBOMB307	Bateleur 104	Mbombela	27.7778	22.6667	16.1111	9.44444	5.83333	0	64	37.8	16	13	8.3	5	25.1	25.1	25	0	0
Mpumalanga	October	2014-10-25	IMBOMB306	Bateleur 103	Mbombela	25	17.6111	12.7778	10	9.61111	9.44444	81	62.7	37	8	7	6	25.1	25.1	25.1	0	0.51
Mpumalanga	October	2014-10-27	IMBOMB304	Bateleur 101	Mbombela	22.2222	18.5556	15.5556	10	9.22222	7.77778	66	55.4	40	12	8	6	25.3	25.2	25.2	0	4.06
Mpumalanga	October	2014-10-28	IMBOMB303	Bateleur 100	Mbombela	24.4444	18.6667	11.6667	10.5556	9.38889	8.88889	86	57.5	37	8	5.6	2	25.2	25.1	25.1	0	0.51
Mpumalanga	October	2014-10-29	IMBOMB302	Bateleur 99	Mbombela	28.3333	21.9444	14.4444	8.88889	7.44444	5.55556	64	41.4	23	9	5.6	3	25.2	25.1	25.1	0	0
Mpumalanga	October	2014-10-30	IMBOMB301	Bateleur 98	Mbombela	31.1111	24.6667	16.6667	10	5.77778	1.11111	65	33.6	15	13	7.6	5	25.1	25.1	25	0	0.25
Mpumalanga	October	2014-10-31	IMBOMB300	Bateleur 97	Mbombela	30.5556	24.6111	18.3333	13.3333	8.11111	3.33333	70	37.8	17	12	9.1	6	25.1	25.1	25	0	0
Mpumalanga	November	2014-11-01	IMBOMB299	Bateleur 96	Mbombela	25.5556	21.1111	16.6667	13.3333	11.8333	10.5556	81	56.9	38	15	11	6	25.1	25.1	25	0	0.2
Mpumalanga	November	2014-11-02	IMBOMB298	Bateleur 95	Mbombela	21.1111	17.6111	13.8889	13.3333	11.0556	8.33333	82	67	47	12	8.7	3	25.2	25.1	25.1	0	0.25
Mpumalanga	November	2014-11-03	IMBOMB297	Bateleur 94	Mbombela	22.2222	18.3333	15	16.6667	14.7778	13.3333	90	81	60	14	7.9	2	25.2	25.2	25.1	0.08	1.02
Mpumalanga	November	2014-11-04	IMBOMB296	Bateleur 93	Mbombela	23.3333	18.6111	15.5556	16.1111	13.3889	7.22222	92	73.9	48	22	11	7	25.2	25.1	25.1	1.02	3.05
Mpumalanga	November	2014-11-05	IMBOMB295	Bateleur 92	Mbombela	25.5556	19.3889	12.7778	7.22222	3.33333	1.11111	54	36.9	20	13	9	5	25.2	25.2	25.1	0.08	0
Mpumalanga	November	2014-11-06	IMBOMB294	Bateleur 91	Mbombela	25.5556	19.5	11.6667	11.6667	10	7.77778	82	55.6	35	10	7.6	3	25.3	25.2	25.2	0	0.76
Mpumalanga	November	2014-11-07	IMBOMB293	Bateleur 90	Mbombela	27.2222	21.0556	14.4444	12.2222	10.1667	7.77778	78	52.6	30	8	6	3	25.3	25.2	25.1	0	0.25
Mpumalanga	November	2014-11-08	IMBOMB292	Bateleur 89	Mbombela	26.6667	18.2778	14.4444	13.8889	12.5	10.5556	90	71.8	36	18	10.4	5	25.2	25.1	25.1	0	2.03
Mpumalanga	November	2014-11-09	IMBOMB291	Bateleur 88	Mbombela	28.3333	21.9444	15.5556	14.4444	11.9444	8.33333	90	57.8	28	18	9.1	2	25.1	25.1	25	0.43	0.25
Mpumalanga	November	2014-11-10	IMBOMB290	Bateleur 87	Mbombela	20	18.2778	16.6667	15.5556	13.8333	11.6667	88	76.4	65	12	7.9	3	25.1	25.1	25	0.02	0
Mpumalanga	November	2014-11-11	IMBOMB289	Bateleur 86	Mbombela	18.3333	16.3889	15.5556	16.1111	14.5	13.8889	94	88.6	80	12	9.1	7	25.2	25.2	25.1	0.12	38.1
Mpumalanga	November	2014-11-12	IMBOMB288	Bateleur 85	Mbombela	17.7778	16.1667	15	16.1111	14.7222	13.3333	94	91.6	88	13	7.5	3	25.1	25.1	25	0.28	1.02
Mpumalanga	November	2014-11-13	IMBOMB287	Bateleur 84	Mbombela	25	20	15	15.5556	13.6667	11.1111	95	70	41	13	8.4	3	25.1	25	25	0.04	0
Mpumalanga	November	2014-11-14	IMBOMB286	Bateleur 83	Mbombela	29.4444	22.1111	15.5556	14.4444	12.1667	6.11111	82	57.5	23	14	8.8	5	25.1	25.1	25	0	1.02
Mpumalanga	November	2014-11-15	IMBOMB285	Bateleur 82	Mbombela	20.5556	17.5556	15	13.8889	13.3889	12.2222	91	77.8	59	12	7.3	2	25.2	25.1	25.1	0	0.51
Mpumalanga	November	2014-11-16	IMBOMB284	Bateleur 81	Mbombela	23.8889	17.1111	10.5556	13.3333	6.94444	1.66667	86	53.9	30	10	6.6	2	25.2	25.1	25.1	0.63
Mpumalanga	November	2014-11-17	IMBOMB283	Bateleur 80	Mbombela	17.7778	13.2222	10	12.2222	10.8333	8.33333	95	86.3	66	10	6.8	5	25.3	25.2	25.1	0.2	6.1
Mpumalanga	November	2014-11-18	IMBOMB282	Bateleur 79	Mbombela	17.7778	13.0556	8.88889	9.44444	8.05556	6.66667	95	73.4	47	8	5.3	2	25.3	25.2	25.2	1.1	0.76
Mpumalanga	November	2014-11-19	IMBOMB281	Bateleur 78	Mbombela	21.6667	14.8333	10	10.5556	8.16667	6.66667	86	65.9	42	16	6.7	2	25.2	25.1	25.1	0	0.25
Mpumalanga	November	2014-11-20	IMBOMB280	Bateleur 77	Mbombela	23.8889	19.0556	12.7778	8.33333	6.94444	5	73	47.6	30	13	6.6	2	25.1	25	25	0	7.11
Mpumalanga	November	2014-11-21	IMBOMB279	Bateleur 76	Mbombela	26.1111	21.3889	16.1111	9.44444	7.66667	6.11111	56	42.5	29	10	7.3	5	25.1	25.1	25	0	0
Mpumalanga	November	2014-11-22	IMBOMB278	Bateleur 75	Mbombela	26.6667	20.5556	16.6667	11.6667	10.7222	9.44444	66	53.6	35	17	9	6	25.2	25.2	25.1	0.04	8.89
Mpumalanga	November	2014-11-23	IMBOMB277	Bateleur 74	Mbombela	20.5556	17	15	13.3333	12.7778	11.6667	89	76.4	58	17	6.8	0	25.2	25.1	25.1	0.04	0.25
Mpumalanga	November	2014-11-24	IMBOMB276	Bateleur 73	Mbombela	25.5556	19.8889	14.4444	12.7778	10.8889	7.77778	83	59.5	34	12	6.6	3	25.2	25.1	25.1	0.31	16
Mpumalanga	November	2014-11-25	IMBOMB275	Bateleur 72	Mbombela	28.3333	22.3889	15.5556	13.3333	11.3333	7.77778	77	52	27	14	8.5	5	25.2	25.1	25	0.39	0
Mpumalanga	November	2014-11-26	IMBOMB274	Bateleur 71	Mbombela	28.3333	20.7778	14.4444	14.4444	12.5556	9.44444	90	62	36	12	9.1	6	25.1	25.1	25	0	2.03
Mpumalanga	November	2014-11-27	IMBOMB273	Bateleur 70	Mbombela	18.3333	16.1111	13.8889	14.4444	13.3889	12.2222	92	84.8	77	18	11	5	25.1	25.1	25	1.1	1.02
Mpumalanga	November	2014-11-28	IMBOMB272	Bateleur 69	Mbombela	25.5556	20.5	14.4444	13.8889	10	4.44444	90	55.8	30	14	6.3	2	25.1	25.1	25	0	0
Mpumalanga	November	2014-11-29	IMBOMB271	Bateleur 68	Mbombela	26.6667	19.9444	15.5556	14.4444	11.3889	6.11111	86	59.3	45	16	8.8	6	25.2	25.1	25.1	0	0
Mpumalanga	November	2014-11-30	IMBOMB270	Bateleur 67	Mbombela	24.4444	17.5556	14.4444	14.4444	12.8333	11.1111	91	76	54	14	9.1	5	25.2	25.2	25.1	0	0.51
Mpumalanga	December	2014-12-01	IMBOMB269	Bateleur 66	Mbombela	25.5556	19.5	12.2222	12.7778	10.6111	7.77778	92	60.9	32	9	6.1	3	25.2	25.1	25.1	0	39.88
Mpumalanga	December	2014-12-02	IMBOMB268	Bateleur 65	Mbombela	26.1111	20	13.3333	13.3333	11.5556	8.88889	91	60.9	34	7	6.3	5	25.2	25.1	25	0	1.02
Mpumalanga	December	2014-12-03	IMBOMB267	Bateleur 64	Mbombela	26.6667	21	15	12.7778	10	7.22222	74	51.4	29	9	6	3	25.1	25.1	25	0	0.25
Mpumalanga	December	2014-12-04	IMBOMB266	Bateleur 63	Mbombela	28.3333	22.7222	16.1111	11.1111	8.27778	6.11111	69	41.6	24	9	6.4	3	25.1	25.1	25.1	0	0
Mpumalanga	December	2014-12-05	IMBOMB265	Bateleur 62	Mbombela	30.5556	24.5556	19.4444	8.88889	7.22222	6.11111	49	34.4	21	12	6	0	25.2	25.1	25.1	0	2.03
Mpumalanga	December	2014-12-08	IMBOMB262	Bateleur 59	Mbombela	23.3333	23.3333	23.3333	12.7778	12.5	12.2222	51	50.5	50	8	7	6	25	25	25	0	1.02
Mpumalanga	December	2014-12-09	IMBOMB261	Bateleur 58	Mbombela	23.3333	18.2222	16.6667	16.1111	15.8333	15.5556	95	86.5	77	5	4	3	25.1	25.1	25	0	1.02
Mpumalanga	December	2014-12-10	IMBOMB260	Bateleur 57	Mbombela	23.3333	19.8889	15.5556	16.6667	15.7778	15	97	77.8	55	10	6.6	5	25.1	25.1	25	0.04	0
Mpumalanga	December	2014-12-11	IMBOMB259	Bateleur 56	Mbombela	23.3333	19.7778	16.1111	16.1111	14.4444	12.2222	87	72.4	52	13	8.1	5	25.1	25.1	25	0.28	5.08
Mpumalanga	December	2014-12-12	IMBOMB258	Bateleur 55	Mbombela	23.3333	18.9444	16.1111	16.1111	15.2778	14.4444	92	79.9	61	7	4.9	2	25.1	25.1	25	0.24	13.97
Mpumalanga	December	2014-12-13	IMBOMB257	Bateleur 54	Mbombela	23.3333	20.7222	16.1111	17.2222	15.4444	13.8889	95	74.5	51	12	6.6	2	25.1	25.1	25.1	0.28	0.25
Mpumalanga	December	2014-12-14	IMBOMB256	Bateleur 53	Mbombela	23.3333	19.4444	15.5556	16.1111	15.3333	14.4444	93	78	61	9	6.9	2	25.2	25.1	25	0.31	1.02
Mpumalanga	December	2014-12-15	IMBOMB255	Bateleur 52	Mbombela	23.3333	20.2222	15.5556	15.5556	14.0556	12.2222	93	69	47	14	7.3	2	25.1	25	25	0	0
Mpumalanga	December	2014-12-16	IMBOMB254	Bateleur 51	Mbombela	23.3333	17.7222	16.1111	16.1111	15.1667	13.3333	91	85.6	78	16	11.8	7	25.1	25.1	25	0.47	29.97
Mpumalanga	December	2014-12-17	IMBOMB253	Bateleur 50	Mbombela	23.3333	17.3889	13.8889	16.1111	14.3333	11.6667	92	82.1	71	15	9.1	3	25.1	25.1	25.1	0.16	3.05
Mpumalanga	December	2014-12-18	IMBOMB252	Bateleur 49	Mbombela	23.3333	18.6667	16.6667	16.6667	15.8889	15.5556	95	85	59	7	3.9	2	25.1	25.1	25	0.02	0.51
Mpumalanga	December	2014-12-19	IMBOMB251	Bateleur 48	Mbombela	23.3333	20.5	16.6667	17.2222	15.8333	15	94	76.5	51	8	5.9	2	25.1	25.1	25	0.08	1.02
Mpumalanga	December	2014-12-20	IMBOMB250	Bateleur 47	Mbombela	23.3333	20.6111	16.1111	17.7778	15.2222	12.7778	90	71.9	48	8	5.6	2	25.1	25.1	25	0.59	10.92
Mpumalanga	December	2014-12-21	IMBOMB249	Bateleur 46	Mbombela	23.3333	22.7222	16.6667	15	12.5	7.77778	78	55.5	27	9	6.5	3	25.1	25.1	25	0.08	7.11
Mpumalanga	December	2014-12-22	IMBOMB248	Bateleur 45	Mbombela	23.3333	21.9444	17.7778	16.6667	15.5556	15	84	67.8	50	12	6.4	3	25.1	25.1	25	0.2
Mpumalanga	December	2014-12-23	IMBOMB247	Bateleur 44	Mbombela	23.3333	20.6111	18.3333	17.7778	16.6111	15	92	78	58	15	7.5	3	25.1	25.1	25.1	0.02	0
Mpumalanga	December	2014-12-24	IMBOMB246	Bateleur 43	Mbombela	23.3333	21.9444	17.7778	18.3333	16.0556	13.8889	84	69.6	52	8	4.9	2	25.1	25.1	25.1	0.12	0
Mpumalanga	December	2014-12-25	IMBOMB245	Bateleur 42	Mbombela	23.3333	23.6667	18.8889	17.2222	15.2778	13.3333	80	60.5	40	16	9.1	6	25.1	25.1	25	0	0
Mpumalanga	December	2014-12-26	IMBOMB244	Bateleur 41	Mbombela	23.3333	22.7222	18.8889	16.6667	15.5	13.3333	86	65	48	15	8	5	25.1	25	24.9	0.28	1.02
Mpumalanga	December	2014-12-27	IMBOMB243	Bateleur 40	Mbombela	23.3333	18.8333	17.2222	17.7778	16.9444	16.1111	96	89.3	76	14	9.3	3	25	25	25	0.12	4.06
Mpumalanga	December	2014-12-28	IMBOMB242	Bateleur 39	Mbombela	23.3333	20.3333	18.3333	18.8889	18.0556	16.6667	97	87.5	68	9	5.6	3	25	25	25	13.39	21.08
Mpumalanga	December	2014-12-29	IMBOMB241	Bateleur 38	Mbombela	23.3333	20.5	16.6667	15.5556	14.6667	13.3333	88	70.5	49	17	11.9	7	25.1	25.1	25	0.12	37.08
Mpumalanga	December	2014-12-30	IMBOMB240	Bateleur 37	Mbombela	23.3333	21.3889	15	14.4444	12.8333	11.6667	89	60.9	37	12	6.8	2	25.1	25.1	25	0	0.25
Mpumalanga	December	2014-12-31	IMBOMB239	Bateleur 36	Mbombela	23.3333	20.1667	16.6667	15.5556	15.0556	13.3333	91	74.1	57	12	8.9	6	25.1	25	25	0	0
Mpumalanga	January	2015-01-01	IMBOMB238	Bateleur 35	Mbombela	23.3333	18.3889	15	15	13.9444	12.7778	88	75.8	53	14	8.3	5	25.1	25	25	0.16
Mpumalanga	January	2015-01-02	IMBOMB237	Bateleur 34	Mbombela	27.2222	21.1111	17.2222	16.6667	15.5556	13.8889	90	72	43	6	4.1	2	25.1	25	25	0.04
Mpumalanga	January	2015-01-03	IMBOMB236	Bateleur 33	Mbombela	25.5556	19.7778	16.6667	16.6667	14.9444	13.3333	82	73.9	58	9	5.8	3	25.1	25.1	25	0
Mpumalanga	January	2015-01-04	IMBOMB235	Bateleur 32	Mbombela	28.3333	21.2778	15	15	13.5	12.2222	85	62.6	40	12	5.6	2	25.1	25	25	0.43
Mpumalanga	January	2015-01-05	IMBOMB234	Bateleur 31	Mbombela	27.7778	23.1111	18.3333	17.7778	16.2778	15	86	65.9	44	12	6.8	0	25.1	25	25	0.08	0
Mpumalanga	January	2015-01-06	IMBOMB233	Bateleur 30	Mbombela	30	23.7778	18.8889	18.3333	16.1111	13.3333	83	63.9	39	7	4.5	2	25.1	25.1	25	0	0
Mpumalanga	January	2015-01-07	IMBOMB232	Bateleur 29	Mbombela	26.6667	21.6111	17.2222	17.2222	14.9444	11.6667	83	66.3	47	15	8.4	6	25.2	25.1	25.1	0	0
Mpumalanga	January	2015-01-08	IMBOMB231	Bateleur 28	Mbombela	27.7778	22.6667	17.7778	15.5556	14.9444	13.8889	84	63.3	42	8	5.6	3	25.2	25.1	25.1	0	0
Mpumalanga	January	2015-01-09	IMBOMB230	Bateleur 27	Mbombela	27.7778	22.8333	19.4444	17.2222	15.7222	14.4444	84	65.3	47	9	4.8	0	25.2	25.1	25.1	0	0
Mpumalanga	January	2015-01-10	IMBOMB229	Bateleur 26	Mbombela	27.7778	22.7778	17.7778	16.6667	14.5	12.7778	88	62	40	7	4.3	2	25.2	25.2	25.1	0.03	0.76
Mpumalanga	January	2015-01-11	IMBOMB228	Bateleur 25	Mbombela	28.3333	23.1111	18.8889	17.2222	13.0556	8.33333	70	55	28	16	7.8	3	25.2	25.1	25.1	0	0
Mpumalanga	January	2015-01-12	IMBOMB227	Bateleur 24	Mbombela	27.2222	22.2222	15.5556	15	12.2222	8.88889	85	55.5	35	9	6.6	5	25.2	25.1	25.1	0	8.89
Mpumalanga	January	2015-01-13	IMBOMB226	Bateleur 23	Mbombela	26.1111	21.5556	17.7778	15.5556	14.6667	12.7778	82	65.6	49	13	5.4	2	25.1	25.1	25	0	0
Mpumalanga	January	2015-01-14	IMBOMB225	Bateleur 22	Mbombela	22.7778	19.0556	16.6667	17.2222	16.1667	15.5556	95	83.5	62	9	7.4	5	25.1	25.1	25	0.12	4.06
Mpumalanga	January	2015-01-15	IMBOMB224	Bateleur 21	Mbombela	25.5556	19.7222	16.6667	17.2222	16.0556	15	92	80.4	58	15	6.6	3	25.1	25.1	25	0.28	0.25
Mpumalanga	January	2015-01-16	IMBOMB223	Bateleur 20	Mbombela	25.5556	21.1667	17.7778	16.6667	16	15	90	73.3	53	17	7	0	25	25	24.9	0.01	23.88
Mpumalanga	January	2015-01-17	IMBOMB222	Bateleur 19	Mbombela	29.4444	22.9444	17.2222	16.1111	11.6667	7.77778	84	52.9	25	12	8.8	6	25.1	25	24.9	0	0.25
Mpumalanga	January	2015-01-18	IMBOMB221	Bateleur 18	Mbombela	24.4444	18.8889	16.1111	15	14.3333	13.3333	86	75.3	53	10	7.4	2	25.1	25.1	25	0	0
Mpumalanga	January	2015-01-19	IMBOMB220	Bateleur 17	Mbombela	26.1111	19.6667	15.5556	16.6667	13.8333	11.6667	94	72.1	40	17	6.4	2	25.1	25.1	25	0	1.02
Mpumalanga	January	2015-01-20	IMBOMB219	Bateleur 16	Mbombela	25.5556	20.0556	15.5556	14.4444	12.5556	10.5556	92	64.4	40	7	5.6	3	25.2	25.1	25.1	0	0
Mpumalanga	January	2015-01-21	IMBOMB218	Bateleur 15	Mbombela	26.6667	20.5	14.4444	12.2222	11.4444	10.5556	79	56.9	39	9	5.9	2	25.2	25.2	25.2	0	0
Mpumalanga	January	2015-01-22	IMBOMB217	Bateleur 14	Mbombela	27.7778	21.0556	16.1111	13.3333	12.2222	10	83	59.6	36	12	7.1	3	25.3	25.2	25.2	0	0
Mpumalanga	January	2015-01-23	IMBOMB216	Bateleur 13	Mbombela	29.4444	22	14.4444	13.8889	12.3889	9.44444	87	57.8	29	8	5.6	2	25.2	25.1	25.1	0	1.02
Mpumalanga	January	2015-01-24	IMBOMB215	Bateleur 12	Mbombela	28.8889	22.5556	16.6667	15	13.5	11.6667	81	58.4	38	8	6	2	25.1	25.1	25	0	0.25
Mpumalanga	January	2015-01-25	IMBOMB214	Bateleur 11	Mbombela	29.4444	21.1667	17.2222	13.8889	11.8889	8.88889	78	57.5	34	20	10.4	3	25.1	25.1	25	0	0
Mpumalanga	January	2015-01-26	IMBOMB213	Bateleur 10	Mbombela	28.3333	23.1111	17.7778	13.8889	13	11.6667	73	54	35	14	6.3	2	25.1	25.1	25.1	0	0
Mpumalanga	January	2015-01-27	IMBOMB212	Bateleur 9	Mbombela	28.8889	23.5	18.8889	16.6667	14.9444	12.7778	89	61.4	37	7	5	2	25.1	25.1	25	0	32
Mpumalanga	January	2015-01-28	IMBOMB211	Bateleur 8	Mbombela	21.1111	18.3333	16.6667	16.6667	15.6111	13.8889	94	84.8	71	8	5.3	2	25.1	25.1	25	0.63	0.25
Mpumalanga	January	2015-01-29	IMBOMB210	Bateleur 7	Mbombela	23.8889	18.9444	16.1111	17.7778	16.3889	15	92	85.3	64	8	6.1	3	25.2	25.1	25.1	0.12	7.87
Mpumalanga	January	2015-01-30	IMBOMB209	Bateleur 6	Mbombela	25	20.7778	16.6667	15.5556	14.6111	13.3333	93	69.8	47	7	4	2	25.2	25.1	25.1	0.59	10.92
Mpumalanga	January	2015-01-31	IMBOMB208	Bateleur 5	Mbombela	26.6667	20.5	17.2222	16.6667	15.6111	14.4444	88	75.1	47	9	5.4	2	25.1	25.1	25	0	0
Mpumalanga	February	2015-02-01	IMBOMB207	Bateleur 4	Mbombela	27.2222	22.1111	17.2222	17.7778	15.6111	13.8889	91	69.1	48	15	6.4	2	25	25	24.9	0.04	7.11
Mpumalanga	February	2015-02-02	IMBOMB206	Bateleur 3	Mbombela	28.3333	21.8333	17.7778	17.2222	13.6667	7.77778	94	64.3	27	16	8.8	3	25	24.9	24.8	0.01	1.02
Mpumalanga	February	2015-02-03	IMBOMB205	Bateleur 2	Mbombela	29.4444	22.4444	14.4444	13.8889	10.3333	7.22222	71	48.8	26	8	6.6	3	24.9	24.9	24.9	0	7.87
Mpumalanga	February	2015-02-04	IMBOMB204	Bateleur 1	Mbombela	29.4444	22.2778	18.3333	17.7778	14.9444	11.6667	91	64.4	41	17	7.9	3	25	24.9	24.9	0	0
Mpumalanga	February	2015-02-05	IMBOMB203	Bateleur 0	Mbombela	29.4444	23.5556	16.6667	14.4444	11.8333	6.66667	76	49.8	32	10	5.4	0	25	24.9	24.9	0	7.87
Mpumalanga	February	2015-02-06	IMBOMB202	Bateleur 1	Mbombela	30	23.1111	15.5556	13.8889	6.11111	-0.555556	64	37	15	17	9.4	5	25	25	24.9	0	0.76
Mpumalanga	February	2015-02-07	IMBOMB201	Bateleur 2	Mbombela	30	22.2778	17.7778	17.7778	12.5	1.66667	84	57	30	8	6.4	3	25.1	25.1	25	0	0
Mpumalanga	February	2015-02-08	IMBOMB200	Bateleur 3	Mbombela	30	22.8333	15	14.4444	13.2778	11.1111	82	57.8	31	8	4.9	2	25.1	25.1	25	0.12	2.03
Mpumalanga	February	2015-02-09	IMBOMB199	Bateleur 4	Mbombela	30.5556	23.7778	17.7778	16.6667	14.2222	11.1111	81	58.1	29	8	5.8	2	25.1	25.1	25.1	0	0
Mpumalanga	February	2015-02-10	IMBOMB198	Bateleur 5	Mbombela	31.6667	24.1667	18.8889	17.7778	14.6667	12.2222	84	57.8	36	12	7.3	2	25.1	25.1	25	0	0
Mpumalanga	February	2015-02-11	IMBOMB197	Bateleur 6	Mbombela	33.3333	25.2222	18.3333	14.4444	10.8889	4.44444	70	45.3	16	6	4.5	2	25.2	25.1	25.1	0.03	0
Mpumalanga	February	2015-02-12	IMBOMB196	Bateleur 7	Mbombela	30.5556	24.2222	20	15	14.2778	13.3333	70	55.3	35	9	5.9	2	25.2	25.1	25.1	0	5.08
Mpumalanga	February	2015-02-13	IMBOMB195	Bateleur 8	Mbombela	28.8889	23.6111	17.7778	15	13.3333	11.1111	76	55	33	13	7.4	5	25.1	25.1	25	0	0
Mpumalanga	February	2015-02-14	IMBOMB194	Bateleur 9	Mbombela	28.3333	22.7778	17.7778	17.2222	13.6111	4.44444	90	58.9	33	13	8.3	3	25	25	24.9	0.28	12.95
Mpumalanga	February	2015-02-15	IMBOMB193	Bateleur 10	Mbombela	27.7778	20.8889	14.4444	15.5556	9.77778	5	83	52.6	23	12	8.3	6	25	25	24.9	0	0.76
Mpumalanga	February	2015-02-16	IMBOMB192	Bateleur 11	Mbombela	25.5556	20.5556	16.6667	14.4444	12.8333	9.44444	87	64.3	35	12	8.1	7	25.1	25.1	25.1	0	0
Mpumalanga	February	2015-02-17	IMBOMB191	Bateleur 12	Mbombela	25	18.9444	13.8889	13.8889	13.2778	12.7778	92	71.1	46	10	7.3	3	25.2	25.1	25.1	0.28	0
Mpumalanga	February	2015-02-18	IMBOMB190	Bateleur 13	Mbombela	27.2222	21.3889	15.5556	14.4444	13.0556	11.6667	86	61.1	38	10	7.3	5	25.1	25.1	25	0	0
Mpumalanga	February	2015-02-19	IMBOMB189	Bateleur 14	Mbombela	30	23.8889	17.2222	13.3333	11.6111	8.88889	75	48.4	27	10	5.8	2	25.1	25.1	25	0	0
Mpumalanga	February	2015-02-20	IMBOMB188	Bateleur 15	Mbombela	30	23.7778	16.6667	14.4444	11.7222	9.44444	78	48.8	27	9	8	7	25.1	25.1	25	0
Mpumalanga	February	2015-02-21	IMBOMB187	Bateleur 16	Mbombela	24.4444	21.1667	17.7778	14.4444	13	11.6667	70	59.3	50	14	8	5	25.1	25.1	25.1	0	0
Mpumalanga	February	2015-02-22	IMBOMB186	Bateleur 17	Mbombela	29.4444	23.2222	17.2222	15	11.1111	6.66667	81	49.9	23	10	7.1	3	25.2	25.1	25.1	0	0
Mpumalanga	February	2015-02-23	IMBOMB185	Bateleur 18	Mbombela	26.6667	20.6111	15.5556	14.4444	12.7222	10.5556	92	63.4	37	12	6.8	2	25.3	25.2	25.2	0	0
Mpumalanga	February	2015-02-24	IMBOMB184	Bateleur 19	Mbombela	28.3333	22.2778	16.1111	12.2222	11.5556	10.5556	72	51.8	33	8	5.5	3	25.2	25.1	25.1	0	0.25
Mpumalanga	February	2015-02-25	IMBOMB183	Bateleur 20	Mbombela	26.1111	20.3333	16.1111	14.4444	12.5556	11.6667	93	63	42	10	7.5	5	25.1	25	25	0.08	0.25
Mpumalanga	February	2015-02-26	IMBOMB182	Bateleur 21	Mbombela	26.1111	21.6111	17.2222	13.8889	12.5	11.6667	71	57.1	40	10	6	2	25	25	25	0	11.94
Mpumalanga	February	2015-02-27	IMBOMB181	Bateleur 22	Mbombela	25	20.1667	16.6667	13.8889	12.2778	10	82	62.5	42	13	6.6	2	25.1	25.1	25	0.02	0
Mpumalanga	February	2015-02-28	IMBOMB180	Bateleur 23	Mbombela	26.1111	19.2222	15.5556	13.8889	13.0556	10.5556	84	69.1	41	10	8	6	25.1	25.1	25	0	38.1
Mpumalanga	March	2015-03-01	IMBOMB179	Bateleur 24	Mbombela	26.6667	19.3333	13.8889	14.4444	12.4444	10	92	69	35	10	6	2	25.1	25	25	0	13.97
Mpumalanga	March	2015-03-02	IMBOMB178	Bateleur 25	Mbombela	22.2222	19.3333	14.4444	11.1111	10.2222	10	76	57.2	46	17	13.2	8	25.3	25.2	25.1	0	19.05
Mpumalanga	March	2015-03-03	IMBOMB177	Bateleur 26	Mbombela	23.8889	17.5556	12.2222	10.5556	7.55556	5.55556	84	54.8	31	14	8.4	3	25.3	25.3	25.2	0	0
Mpumalanga	March	2015-03-04	IMBOMB176	Bateleur 27	Mbombela	27.2222	19.9444	12.7778	7.22222	5.44444	3.33333	60	40.6	21	6	4.1	2	25.2	25.2	25.1	0	0
Mpumalanga	March	2015-03-05	IMBOMB175	Bateleur 28	Mbombela	28.8889	22	14.4444	9.44444	7.5	5.55556	61	41.3	25	10	5.6	3	25.1	25.1	25.1	0	0
Mpumalanga	March	2015-03-06	IMBOMB174	Bateleur 29	Mbombela	27.2222	20.7778	15.5556	14.4444	13	10.5556	88	63.8	38	13	7.9	2	25.2	25.2	25.1	0	0
Mpumalanga	March	2015-03-07	IMBOMB173	Bateleur 30	Mbombela	25.5556	19.0556	16.1111	16.1111	14.1111	12.7778	89	75	48	7	5.4	3	25.2	25.1	25.1	0.31	0
Mpumalanga	March	2015-03-08	IMBOMB172	Bateleur 31	Mbombela	27.2222	20.8889	15.5556	14.4444	11.8889	8.33333	83	59.9	30	9	7.5	7	25.2	25.1	25.1	0.28	0.51
Mpumalanga	March	2015-03-09	IMBOMB171	Bateleur 32	Mbombela	26.1111	20	14.4444	12.7778	8.94444	5.55556	88	52.8	27	18	9.1	6	25.2	25.2	25.1	0	0.25
Mpumalanga	March	2015-03-10	IMBOMB170	Bateleur 33	Mbombela	26.6667	21.0556	15	11.6667	8.83333	6.11111	73	48.4	27	8	5.8	3	25.2	25.2	25.1	0.04	0
Mpumalanga	March	2015-03-11	IMBOMB169	Bateleur 34	Mbombela	27.7778	21.6667	15.5556	11.6667	8.27778	3.88889	66	45.1	21	10	7.5	5	25.2	25.1	25.1	0	0
Mpumalanga	March	2015-03-12	IMBOMB168	Bateleur 35	Mbombela	24.4444	19.4444	15.5556	13.3333	12.1667	11.1111	83	64.3	42	7	5.9	3	25.2	25.2	25.1	0	0
Mpumalanga	March	2015-03-13	IMBOMB167	Bateleur 36	Mbombela	26.6667	20.2778	14.4444	14.4444	12.5556	10	86	62.9	34	10	6.3	3	25.2	25.1	25.1	0	0
Mpumalanga	March	2015-03-14	IMBOMB166	Bateleur 37	Mbombela	27.7778	21.8333	16.6667	13.8889	12.2778	10.5556	76	56.5	35	8	6.8	5	25.2	25.2	25.1	0.02	0.25
Mpumalanga	March	2015-03-15	IMBOMB165	Bateleur 38	Mbombela	28.8889	13.8333	-17.7778	12.2222	3.55556	-17.7778	68	32.5	0	10	5.3	0	25.2	18.9	0	0.02	0
Mpumalanga	March	2015-03-16	IMBOMB164	Bateleur 39	Mbombela	28.3333	22.1667	15.5556	13.8889	12	9.44444	91	55.6	34	16	9.4	3	25.2	25.1	25.1	0.24	2.03
Mpumalanga	March	2015-03-17	IMBOMB163	Bateleur 40	Mbombela	29.4444	22.4444	16.6667	13.3333	10.7222	6.11111	75	51.6	23	9	6.3	3	25.1	25.1	25	0	0.25
Mpumalanga	March	2015-03-18	IMBOMB162	Bateleur 41	Mbombela	27.7778	19.9444	15.5556	14.4444	13.2222	10.5556	88	69.1	37	13	8.9	5	25.2	25.1	25	0	5.08
Mpumalanga	March	2015-03-19	IMBOMB161	Bateleur 42	Mbombela	25.5556	19.9444	16.1111	16.1111	14.5	13.3333	87	73.5	47	10	5.9	2	25.2	25.1	25.1	0.43	0
Mpumalanga	March	2015-03-20	IMBOMB160	Bateleur 43	Mbombela	27.2222	21.6111	15	14.4444	13	11.6667	86	60.9	39	6	4	0	25.2	25.2	25.1	1.02	10.92
Mpumalanga	March	2015-03-21	IMBOMB159	Bateleur 44	Mbombela	26.1111	20.1667	16.6667	17.2222	15.7222	13.3333	95	77.1	51	13	6.6	3	25.3	25.2	25.2	0	0.25
Mpumalanga	March	2015-03-22	IMBOMB158	Bateleur 45	Mbombela	21.6667	13.3333	-17.7778	15.5556	10.7778	-17.7778	93	73.8	0	10	6.4	0	25.2	22.1	0	1.02	0
Mpumalanga	March	2015-03-23	IMBOMB157	Bateleur 46	Mbombela	24.4444	15.5	-17.7778	15	9.38889	-17.7778	89	55.4	0	14	6.7	0	25.2	21.6	0	0	0
Mpumalanga	March	2015-03-24	IMBOMB156	Bateleur 47	Mbombela	25.5556	20.3333	15.5556	15.5556	12.3889	10.5556	90	61.8	38	12	7.9	5	25.2	25.1	25.1	0	0
Mpumalanga	March	2015-03-25	IMBOMB155	Bateleur 48	Mbombela	23.3333	20.2778	17.2222	15.5556	14.3333	12.7778	92	70	54	8	6.9	5	25.2	25.1	25.1	0.04	0
Mpumalanga	March	2015-03-26	IMBOMB154	Bateleur 49	Mbombela	24.4444	19.1667	16.1111	16.1111	14.2222	12.2222	94	75.8	47	10	6.6	2	25.2	25.1	25.1	0.35	0
Mpumalanga	March	2015-03-27	IMBOMB153	Bateleur 50	Mbombela	27.7778	20.8333	16.6667	15.5556	13.2778	12.2222	84	63.8	37	9	6.1	3	25.2	25.1	25.1	0.04	21.08
Mpumalanga	March	2015-03-28	IMBOMB152	Bateleur 51	Mbombela	23.8889	18.9444	15.5556	13.8889	13.5556	12.7778	86	72	54	8	5.6	2	25.2	25.1	25.1	0.01	0.76
Mpumalanga	March	2015-03-29	IMBOMB151	Bateleur 52	Mbombela	25	19.3889	15.5556	14.4444	11.9444	6.66667	92	66	31	7	4.9	2	25.2	25.1	25.1	0	2.03
Mpumalanga	March	2015-03-30	IMBOMB150	Bateleur 53	Mbombela	23.8889	18.3333	13.3333	15	12.5556	11.1111	93	70.6	44	7	5	2	25.2	25.1	25.1	0	0
Mpumalanga	March	2015-03-31	IMBOMB149	Bateleur 54	Mbombela	22.7778	18.6111	15	13.8889	12.9444	11.6667	86	70.4	52	6	4.4	2	25.3	25.2	25.2	0	9.91
Mpumalanga	October	2016-10-01	IMBOMB148	Bateleur 55	Mbombela	28.3333	21.5556	13.8889	7.22222	-0.888889	-7.22222	48	24.9	13	13	7.5	5	25.1	25	24.9	0	1.02
Mpumalanga	October	2016-10-02	IMBOMB147	Bateleur 56	Mbombela	26.1111	18.6667	11.6667	6.66667	-4.22222	-8.33333	71	25	10	16	9.5	5	25.2	25.1	25.1	0	10.92
Mpumalanga	October	2016-10-03	IMBOMB146	Bateleur 57	Mbombela	20.5556	14.3889	7.22222	1.66667	-1.05556	-3.33333	64	38	20	20	10.1	2	25.3	25.2	25.2	0	0
Mpumalanga	October	2016-10-04	IMBOMB145	Bateleur 58	Mbombela	19.4444	13.3333	6.11111	3.33333	1.88889	-0.555556	72	47.3	32	16	8.1	3	25.3	25.2	25.2	0	0
Mpumalanga	October	2016-10-05	IMBOMB144	Bateleur 59	Mbombela	25	17.8333	8.88889	3.33333	1.33333	-3.33333	61	35.8	22	14	7.1	3	25.2	25.1	25	0.04	0
Mpumalanga	October	2016-10-06	IMBOMB143	Bateleur 60	Mbombela	31.1111	23.6111	14.4444	-1.11111	-3.33333	-5.55556	29	17.5	9	15	7	2	25.1	25	24.9	0	0
Mpumalanga	October	2016-10-07	IMBOMB142	Bateleur 61	Mbombela	33.3333	25.6111	16.6667	3.88889	-3.38889	-6.66667	25	15.6	9	17	9.5	3	25	25	25	0	0
Mpumalanga	October	2016-10-08	IMBOMB141	Bateleur 62	Mbombela	27.2222	21.6111	16.1111	13.3333	8.11111	3.88889	81	45.4	22	20	11.1	7	25.2	25.1	25	0	0
Mpumalanga	October	2016-10-09	IMBOMB140	Bateleur 63	Mbombela	26.6667	20.7222	16.1111	12.7778	6.16667	-7.22222	73	43.4	16	18	8.9	3	25.2	25.1	25	0.12
Mpumalanga	October	2016-10-10	IMBOMB139	Bateleur 64	Mbombela	27.2222	20.1667	11.6667	10.5556	6.94444	1.66667	87	48.5	19	12	9.5	5	25.2	25.2	25.1	0	0.25
Mpumalanga	October	2016-10-11	IMBOMB138	Bateleur 65	Mbombela	32.2222	24.3333	15.5556	10.5556	5.88889	0.555556	68	35.8	13	13	6.4	0	25.2	25.2	25.1	0	0
Mpumalanga	October	2016-10-12	IMBOMB137	Bateleur 66	Mbombela	32.7778	25.4444	18.3333	4.44444	-1.66667	-5	36	18.6	9	14	7.8	2	25.2	25.2	25.1	0	0
Mpumalanga	October	2016-10-13	IMBOMB136	Bateleur 67	Mbombela	27.7778	21	13.3333	12.7778	10.5556	8.88889	82	54.1	31	12	10.8	9	25.3	25.2	25.2	0	0.25
Mpumalanga	October	2016-10-14	IMBOMB135	Bateleur 68	Mbombela	26.1111	20.0556	13.8889	12.2222	11.5556	10.5556	82	59.4	37	12	9.9	8	25.3	25.2	25.1	0	4.06
Mpumalanga	October	2016-10-15	IMBOMB134	Bateleur 69	Mbombela	29.4444	22.1667	13.8889	13.8889	11.1667	8.33333	87	54.9	27	17	9.8	5	25.2	25.1	25	0	1.02
Mpumalanga	October	2016-10-16	IMBOMB133	Bateleur 70	Mbombela	30	23.2222	17.2222	13.3333	10.6111	6.66667	77	48.8	26	14	6.9	3	25.1	25	25	0.16	1.02
Mpumalanga	October	2016-10-17	IMBOMB132	Bateleur 71	Mbombela	30	22.4444	15	10.5556	4.16667	-0.555556	75	34.9	14	17	10.1	5	25.2	25.1	25	0	0
Mpumalanga	October	2016-10-18	IMBOMB131	Bateleur 72	Mbombela	22.7778	17.4444	12.2222	15	11.6111	10	88	70.3	49	16	12.4	7	25.3	25.2	25.2	0	0.76
Mpumalanga	October	2016-10-19	IMBOMB130	Bateleur 73	Mbombela	19.4444	16.7222	14.4444	15	14.4444	13.8889	97	86.4	72	14	9.5	5	25.3	25.2	25.2	0.31	0.51
Mpumalanga	October	2016-10-20	IMBOMB129	Bateleur 74	Mbombela	24.4444	20.2778	16.1111	15.5556	14.3333	12.2222	92	70.4	46	14	10.3	7	25.2	25.2	25.1	0.12	3.05
Mpumalanga	October	2016-10-21	IMBOMB128	Bateleur 75	Mbombela	24.4444	19.3333	15.5556	16.1111	14.4444	11.6667	95	74.6	55	16	8	3	25.2	25.2	25.1	0.16	0.76
Mpumalanga	October	2016-10-22	IMBOMB127	Bateleur 76	Mbombela	29.4444	23.1111	14.4444	13.8889	11.8333	10.5556	87	53	30	13	8.1	3	25.2	25.1	25.1	0.24	0
Mpumalanga	October	2016-10-23	IMBOMB126	Bateleur 77	Mbombela	28.8889	22.9444	16.1111	13.8889	12.2778	10	78	53.4	30	10	7.3	3	25.1	25.1	25.1	0.43	3.05
Mpumalanga	October	2016-10-24	IMBOMB125	Bateleur 78	Mbombela	28.8889	24.7778	20	14.4444	9	3.33333	65	38.2	23	12	8.8	6	25.1	25.1	25	0	0
Mpumalanga	October	2016-10-25	IMBOMB124	Bateleur 79	Mbombela	30.5556	24.1667	16.1111	13.8889	8.33333	3.33333	68	39.3	18	14	8.6	6	25.1	25.1	25	0	0
Mpumalanga	October	2016-10-26	IMBOMB123	Bateleur 80	Mbombela	29.4444	24.1111	18.3333	17.2222	14.5	11.6667	83	58.1	34	13	9.4	5	25.1	25.1	25	0	1.02
Mpumalanga	October	2016-10-31	IMBOMB118	Bateleur 85	Mbombela	32.7778	29.6111	26.1111	7.22222	4.44444	2.77778	30	21	15	12	9	7	25.1	25.1	25	0	0.25
Mpumalanga	November	2016-11-01	IMBOMB117	Bateleur 86	Mbombela	31.1111	24.3889	18.8889	12.7778	10.5	7.22222	67	42.6	27	12	8.5	6	25.2	25.1	25.1	0.04	0.51
Mpumalanga	November	2016-11-02	IMBOMB116	Bateleur 87	Mbombela	28.8889	22.1667	17.2222	15.5556	15.0556	14.4444	88	66.4	43	15	11.4	7	25.2	25.1	25	0	12.95
Mpumalanga	November	2016-11-03	IMBOMB115	Bateleur 88	Mbombela	27.2222	22	16.1111	16.6667	15.1667	14.4444	90	66.8	46	12	7.3	3	25.3	25.2	25.1	0.39	3.05
Mpumalanga	November	2016-11-04	IMBOMB114	Bateleur 89	Mbombela	30.5556	24.8889	17.7778	15	13.8333	12.2222	75	52.1	32	12	8	5	25.3	25.2	25.1	0
Mpumalanga	November	2016-11-05	IMBOMB113	Bateleur 90	Mbombela	28.3333	23.5	19.4444	17.7778	15.2222	13.3333	81	60.6	43	12	8.6	5	25.2	25.2	25.1	0	0
Mpumalanga	November	2016-11-06	IMBOMB112	Bateleur 91	Mbombela	29.4444	24.1667	19.4444	16.1111	14.0556	11.1111	79	55	32	14	8.3	6	25.2	25.2	25.1	0.35	0
Mpumalanga	November	2016-11-07	IMBOMB111	Bateleur 92	Mbombela	24.4444	21.6111	18.8889	17.2222	16.6111	15.5556	85	73.3	64	16	9.3	3	25.3	25.2	25.2	0	13.97
Mpumalanga	November	2016-11-08	IMBOMB110	Bateleur 93	Mbombela	27.7778	22.5	17.7778	16.1111	14.3889	12.7778	82	61.5	41	10	7.4	5	25.3	25.2	25.1	0	5.08
Mpumalanga	November	2016-11-09	IMBOMB109	Bateleur 94	Mbombela	27.7778	22	17.2222	16.1111	15.1667	14.4444	90	67.5	44	17	10.8	3	25.2	25.2	25.1	0	2.03
Mpumalanga	November	2016-11-10	IMBOMB108	Bateleur 95	Mbombela	29.4444	21.8889	16.6667	15	14.1111	13.3333	85	64	37	13	8.1	3	25.2	25.1	25	0.12	7.87
Mpumalanga	November	2016-11-11	IMBOMB107	Bateleur 96	Mbombela	21.1111	17.8333	14.4444	16.6667	14.6667	12.7778	93	81.5	68	15	10.6	7	25.1	25.1	25	1.06
Mpumalanga	November	2016-11-12	IMBOMB106	Bateleur 97	Mbombela	26.1111	20.2222	13.8889	15.5556	13.6667	12.2222	91	68.5	49	14	9.5	3	25	25	24.9	0.59	16
Mpumalanga	November	2016-11-13	IMBOMB105	Bateleur 98	Mbombela	28.3333	23	16.6667	14.4444	10.5	3.33333	82	49.4	25	13	7.6	3	25.1	25	24.9	0	0
Mpumalanga	November	2016-11-14	IMBOMB104	Bateleur 99	Mbombela	27.7778	20.5556	15	14.4444	11.2778	8.33333	76	57.1	35	20	12	3	25.2	25.1	25.1	0	1.02
Mpumalanga	November	2016-11-15	IMBOMB103	Bateleur 100	Mbombela	23.3333	18.7778	15	14.4444	13.7778	12.2222	94	74.1	55	13	9.1	6	25.3	25.2	25.2	0.04	4.06
Mpumalanga	November	2016-11-16	IMBOMB102	Bateleur 101	Mbombela	25	19.7222	15	16.1111	14.5	13.3333	92	73.4	50	12	8.6	5	25.2	25.1	25.1	0.02	0
Mpumalanga	November	2016-11-17	IMBOMB101	Bateleur 102	Mbombela	28.8889	23.1111	16.1111	13.3333	12.8333	12.2222	79	53.6	37	14	8.4	5	25.1	25	25	0	0.25
Mpumalanga	November	2016-11-18	IMBOMB100	Bateleur 103	Mbombela	31.1111	23.3889	15.5556	12.7778	5.44444	0.555556	80	37.5	15	15	8.1	5	25.1	25.1	25	0	0
Mpumalanga	November	2016-11-19	IMBOMB99	Bateleur 104	Mbombela	22.2222	17.2222	14.4444	14.4444	13.3333	12.2222	91	78.5	61	13	8.8	5	25.2	25.1	25.1	0	0.51
Mpumalanga	November	2016-11-20	IMBOMB98	Bateleur 105	Mbombela	26.1111	19.3333	13.3333	15.5556	13.8889	12.2222	91	72.9	46	20	8.8	5	25.2	25.1	25.1	0.08	0
Mpumalanga	November	2016-11-21	IMBOMB97	Bateleur 106	Mbombela	24.4444	20.0556	16.1111	15.5556	14.6667	12.7778	84	71.6	58	15	7.6	5	25.2	25.1	25.1	0.16	7.87
Mpumalanga	November	2016-11-22	IMBOMB96	Bateleur 107	Mbombela	29.4444	22.8333	17.2222	17.7778	14.8333	12.2222	90	63.7	34	9	5.1	2	25.2	25.2	25.1	0	2.03
Mpumalanga	November	2016-11-23	IMBOMB95	Bateleur 108	Mbombela	26.6667	22.2222	17.7778	17.2222	16.1111	15	84	69.6	52	13	7.8	3	25.3	25.2	25.1	0.04	0
Mpumalanga	November	2016-11-24	IMBOMB94	Bateleur 109	Mbombela	22.2222	19.1667	17.2222	17.2222	14.7222	12.2222	92	76	56	14	7	2	25.2	25.2	25.1	0.03	23.11
Mpumalanga	November	2016-11-25	IMBOMB93	Bateleur 110	Mbombela	27.7778	19.6667	15.5556	14.4444	13.3333	10.5556	89	69.5	34	18	8.4	3	25.2	25.1	25.1	0.02	3.05
Mpumalanga	November	2016-11-26	IMBOMB92	Bateleur 111	Mbombela	25.5556	19.1111	15	15	14.0556	12.7778	93	74.8	45	12	6.9	5	25.2	25.1	25.1	0.35	11.94
Mpumalanga	November	2016-11-27	IMBOMB91	Bateleur 112	Mbombela	25	20.0556	15.5556	15.5556	14.2222	12.7778	93	70.9	48	10	7.9	6	25.3	25.2	25.1	0.2	1.02
Mpumalanga	November	2016-11-28	IMBOMB90	Bateleur 113	Mbombela	30.5556	23.9444	16.6667	16.6667	15.1667	13.8889	90	60.9	38	8	5.3	2	25.2	25.1	25.1	0.08	0.25
Mpumalanga	November	2016-11-29	IMBOMB89	Bateleur 114	Mbombela	32.7778	26.1667	20	16.1111	13.3333	10.5556	71	47.7	25	10	5.4	3	25.2	25.1	25.1	0	0
Mpumalanga	November	2016-11-30	IMBOMB88	Bateleur 115	Mbombela	33.3333	26.6111	20.5556	13.8889	12.8333	10.5556	65	44.5	24	21	13.1	3	25.2	25.1	25	0.02	0.51
Mpumalanga	December	2016-12-01	IMBOMB87	Bateleur 116	Mbombela	32.2222	24.7222	18.3333	15.5556	14.3333	11.6667	83	54	28	18	10.3	5	25.1	25.1	25	0.35	0
Mpumalanga	December	2016-12-02	IMBOMB86	Bateleur 117	Mbombela	29.4444	23	16.6667	17.7778	15.4444	13.3333	89	64.8	39	17	11.9	7	25.1	25.1	25	0.16	1.02
Mpumalanga	December	2016-12-03	IMBOMB85	Bateleur 118	Mbombela	29.4444	22.7778	16.1111	15.5556	14.7778	13.3333	85	62.4	37	12	7.9	5	25.2	25.1	25.1	0	1.02
Mpumalanga	December	2016-12-04	IMBOMB84	Bateleur 119	Mbombela	33.3333	24.7778	17.2222	16.1111	14.1111	10.5556	88	55.4	24	24	9.1	2	25.2	25.1	25	0	0.25
Mpumalanga	December	2016-12-05	IMBOMB83	Bateleur 120	Mbombela	27.2222	22.6667	18.8889	16.6667	14.6111	12.7778	72	60.8	46	12	7.1	3	25.2	25.2	25.1	0.24	0.51
Mpumalanga	December	2016-12-06	IMBOMB82	Bateleur 121	Mbombela	27.2222	22	17.7778	16.6667	15.5	15	84	67.6	46	10	7.6	5	25.2	25.2	25.1	0	0.25
Mpumalanga	December	2016-12-07	IMBOMB81	Bateleur 122	Mbombela	26.1111	21.8333	19.4444	17.7778	16.3333	13.3333	84	70.9	58	13	6.3	2	25.2	25.1	25.1	0.12	0
Mpumalanga	December	2016-12-08	IMBOMB80	Bateleur 123	Mbombela	30.5556	24.5	18.3333	16.1111	14.6667	13.3333	78	56	35	12	8.3	5	25.2	25.2	25.1	0.16	0
Mpumalanga	December	2016-12-09	IMBOMB79	Bateleur 124	Mbombela	30.5556	24.1111	17.7778	17.2222	14.7778	11.1111	83	58.9	30	12	8.5	3	25.1	25.1	25	0.03	19.05
Mpumalanga	December	2016-12-10	IMBOMB78	Bateleur 125	Mbombela	29.4444	23.3889	19.4444	17.2222	14.8889	11.6667	86	62.5	33	14	7.6	3	25.1	25.1	25	0.02	0
Mpumalanga	December	2016-12-11	IMBOMB77	Bateleur 126	Mbombela	27.2222	21.8333	16.6667	17.2222	16.1111	15	93	72	46	14	9.4	5	25.2	25.1	25.1	0.28	16
Mpumalanga	December	2016-12-12	IMBOMB76	Bateleur 127	Mbombela	25.5556	21.0556	16.1111	17.2222	15.8333	14.4444	92	73.8	51	14	10.8	7	25.2	25.2	25.1	0.04	4.06
Mpumalanga	December	2016-12-13	IMBOMB75	Bateleur 128	Mbombela	27.7778	21.8889	16.1111	16.6667	15.5556	13.8889	89	68.1	51	17	8.1	2	25.2	25.1	25	0.39	0.25
Mpumalanga	December	2016-12-14	IMBOMB74	Bateleur 129	Mbombela	23.8889	20.7778	17.7778	16.6667	15.8333	15	89	74	59	13	8.9	5	25.2	25.2	25.1	0	7.87
Mpumalanga	December	2016-12-15	IMBOMB73	Bateleur 130	Mbombela	25.5556	21.3889	18.3333	17.7778	17.1667	16.6667	93	77.8	58	8	5.5	2	25.2	25.1	25.1	0.04	0
Mpumalanga	December	2016-12-16	IMBOMB72	Bateleur 131	Mbombela	30.5556	24.1111	18.8889	18.3333	16	10.5556	93	64.3	29	18	6.9	2	25.1	25.1	25	0	5.08
Mpumalanga	December	2016-12-17	IMBOMB71	Bateleur 132	Mbombela	29.4444	23.2778	16.6667	16.1111	14.3333	12.2222	92	60.3	34	13	7.6	5	25.1	25.1	25.1	0.04	35.05
Mpumalanga	December	2016-12-18	IMBOMB70	Bateleur 133	Mbombela	30	23.8333	18.3333	17.2222	15.1667	11.1111	90	61.4	30	9	6	3	25.2	25.1	25.1	0	0.25
Mpumalanga	December	2016-12-19	IMBOMB69	Bateleur 134	Mbombela	31.6667	23.2222	18.3333	17.7778	15.3333	12.7778	80	62.9	36	20	8.8	3	25.1	25.1	25	0	0
Mpumalanga	December	2016-12-20	IMBOMB68	Bateleur 135	Mbombela	30.5556	24.8889	17.7778	17.2222	14.6111	12.2222	83	55.5	31	7	5	3	25.1	25	24.9	0.91	0
Mpumalanga	December	2016-12-21	IMBOMB67	Bateleur 136	Mbombela	29.4444	26.6667	23.3333	18.8889	15.4444	11.1111	60	49.6	43	14	10	7	25.1	25	25	0	0
Mpumalanga	December	2016-12-22	IMBOMB66	Bateleur 137	Mbombela	30.5556	25.6111	20.5556	15	13.9444	12.7778	68	49.6	33	8	6	2	25.1	25.1	25	0.08	0.51
Mpumalanga	December	2016-12-23	IMBOMB65	Bateleur 138	Mbombela	31.6667	26.1667	20.5556	15.5556	14.5	12.7778	62	49.1	36	10	8	5	25.1	25.1	25	0.03	0
Mpumalanga	December	2016-12-24	IMBOMB64	Bateleur 139	Mbombela	26.6667	23.0556	20	17.2222	16	14.4444	81	64.9	49	12	7.5	3	25.1	25.1	25	0.03	0.25
Mpumalanga	December	2016-12-25	IMBOMB63	Bateleur 140	Mbombela	20.5556	17.9444	15	17.2222	15.7222	14.4444	95	87.3	76	15	10.8	7	25.2	25.2	25.1	0.47	0
Mpumalanga	December	2016-12-26	IMBOMB62	Bateleur 141	Mbombela	21.6667	18.5	15	17.7778	15.7222	14.4444	96	84.4	69	12	6.8	5	25.2	25.2	25.1	0.02	0
Mpumalanga	December	2016-12-27	IMBOMB61	Bateleur 142	Mbombela	25.5556	22	19.4444	18.8889	17.4444	16.6667	93	76.9	59	9	5.3	2	25.2	25.1	25.1	0.02	0
Mpumalanga	December	2016-12-28	IMBOMB60	Bateleur 143	Mbombela	23.8889	20.8333	19.4444	19.4444	18	16.6667	93	84.3	65	9	5.9	2	25.1	25.1	25.1	0.12	4.06
Mpumalanga	December	2016-12-29	IMBOMB59	Bateleur 144	Mbombela	27.2222	21.8333	18.8889	18.3333	18.0556	17.7778	95	80.9	56	12	7.3	2	25.3	25.1	25.1	0.43	14.99
Mpumalanga	December	2016-12-30	IMBOMB58	Bateleur 145	Mbombela	26.6667	21.8333	17.7778	17.7778	16.5556	15.5556	92	73.3	53	10	6.5	3	25.3	25.2	25.1	0	0.25
Mpumalanga	December	2016-12-31	IMBOMB57	Bateleur 146	Mbombela	28.8889	23.6667	18.8889	18.8889	14.9444	11.1111	93	61.6	33	8	5	2	25.2	25.2	25.1	0
Mpumalanga	January	2017-01-01	IMBOMB56	Bateleur 147	Mbombela	31.1111	25.0556	18.3333	17.7778	15.5	12.7778	74	57.4	32	8	5.5	3	25.2	25.1	25.1	0	0
Mpumalanga	January	2017-01-02	IMBOMB55	Bateleur 148	Mbombela	30.5556	25.5	20	18.8889	15.8333	12.7778	85	56.8	33	10	6	2	25.2	25.1	25	0	0
Mpumalanga	January	2017-01-03	IMBOMB54	Bateleur 149	Mbombela	31.1111	25	20.5556	18.3333	16	13.3333	87	59.9	35	18	8.3	2	25.1	25.1	25	0	3.05
Mpumalanga	January	2017-01-04	IMBOMB53	Bateleur 150	Mbombela	24.4444	19.7222	16.1111	18.3333	16.8333	15	94	84	61	20	13.9	7	25.2	25.1	25.1	2.99	9.91
Mpumalanga	January	2017-01-05	IMBOMB52	Bateleur 151	Mbombela	25.5556	21.3889	16.1111	16.6667	14.7778	12.7778	94	67.6	44	14	9.1	5	25.1	25.1	25	0.2	1.02
Mpumalanga	January	2017-01-06	IMBOMB51	Bateleur 152	Mbombela	27.2222	23.0556	17.7778	19.4444	16.8889	14.4444	82	69.4	55	10	7.9	7	25.1	25.1	25	0	0.25
Mpumalanga	January	2017-01-07	IMBOMB50	Bateleur 153	Mbombela	20.5556	19.7778	19.4444	20	19.0556	18.3333	97	96.1	95	9	7.3	6	25.1	25.1	25.1	1.14	5.08
Mpumalanga	January	2017-01-08	IMBOMB49	Bateleur 154	Mbombela	20.5556	19.0556	17.7778	18.3333	16.8333	15.5556	96	87.8	79	15	10.9	7	25.1	25.1	25.1	1.85	0
Mpumalanga	January	2017-01-09	IMBOMB48	Bateleur 155	Mbombela	23.8889	20.2778	16.6667	18.3333	17.1111	15.5556	95	82.8	66	8	5.9	3	25.1	25.1	25	0.01	0.51
Mpumalanga	January	2017-01-10	IMBOMB47	Bateleur 156	Mbombela	27.7778	22.4444	17.7778	19.4444	15.4444	11.6667	97	68.5	36	15	9.8	2	25.1	25.1	25	0	0
Mpumalanga	January	2017-01-11	IMBOMB46	Bateleur 157	Mbombela	25.5556	21.9444	17.7778	16.6667	15.7222	15	92	68.9	51	12	6.9	3	25.1	25.1	25.1	0.04	5.08
Mpumalanga	January	2017-01-12	IMBOMB45	Bateleur 158	Mbombela	27.7778	22.6111	18.3333	18.3333	16.6111	15.5556	87	70	46	8	5.4	3	25.1	25.1	25.1	0	0.25
Mpumalanga	January	2017-01-13	IMBOMB44	Bateleur 159	Mbombela	27.7778	23.1111	20	18.8889	17.7222	16.6667	91	73.8	54	9	7	6	25.1	25.1	25	0.08	4.06
Mpumalanga	January	2017-01-14	IMBOMB43	Bateleur 160	Mbombela	26.6667	22.3889	19.4444	18.3333	17.7222	15.5556	92	76.4	51	12	5.5	0	25	25	24.9	0.08	4.06
Mpumalanga	January	2017-01-15	IMBOMB42	Bateleur 161	Mbombela	27.7778	22.3889	17.2222	17.7778	16.5556	15	92	71.3	44	13	7.3	2	25.1	25	24.9	0	4.06
Mpumalanga	January	2017-01-16	IMBOMB41	Bateleur 162	Mbombela	28.8889	23.5556	19.4444	18.8889	16.7222	13.3333	93	67.9	48	20	11.6	6	25.1	25	25	0	7.87
Mpumalanga	January	2017-01-17	IMBOMB40	Bateleur 163	Mbombela	25.5556	20.8333	15	12.7778	11.8333	10	73	57.7	43	20	15.3	13	25.2	25.2	25.1	0	0.25
Mpumalanga	January	2017-01-18	IMBOMB39	Bateleur 164	Mbombela	27.7778	19.7778	11.1111	10	7.27778	2.22222	86	50.5	19	14	8.5	5	25.2	25.2	25.1	0.04	0
Mpumalanga	January	2017-01-19	IMBOMB38	Bateleur 165	Mbombela	30.5556	23.6667	15.5556	11.6667	10	8.33333	65	44.1	25	8	5.3	2	25.1	25.1	25	0.04	0
Mpumalanga	January	2017-01-20	IMBOMB37	Bateleur 166	Mbombela	31.6667	23.2222	18.3333	15.5556	12.4444	10	75	53.1	27	12	6.8	2	25.1	25	25	0	0
Mpumalanga	January	2017-01-21	IMBOMB36	Bateleur 167	Mbombela	28.8889	21.3333	17.7778	18.3333	15.8333	12.7778	89	72.5	45	25	9.9	5	25.2	25.1	25.1	0.2	2.03
Mpumalanga	January	2017-01-22	IMBOMB35	Bateleur 168	Mbombela	27.2222	22.5556	18.8889	17.7778	16.0556	13.8889	93	68	45	12	6.8	3	25.3	25.2	25.1	0.08	1.02
Mpumalanga	January	2017-01-23	IMBOMB34	Bateleur 169	Mbombela	28.3333	22.8333	18.3333	17.7778	16.7222	15.5556	91	70.4	45	8	6	5	25.2	25.2	25.1	0	0.25
Mpumalanga	January	2017-01-24	IMBOMB33	Bateleur 170	Mbombela	29.4444	24.6667	20	18.3333	17.1667	16.1111	87	64.9	44	12	6.9	3	25.2	25.1	25	0	0
Mpumalanga	January	2017-01-25	IMBOMB32	Bateleur 171	Mbombela	28.3333	23.3333	19.4444	18.8889	16.6667	13.8889	94	68.5	43	12	6.3	2	25.1	25.1	25	0.02	25.91
Mpumalanga	January	2017-01-26	IMBOMB31	Bateleur 172	Mbombela	25.5556	21.4444	19.4444	19.4444	18.3333	17.2222	97	83.3	60	13	7.3	5	25.2	25.1	25.1	0	0
Mpumalanga	January	2017-01-27	IMBOMB30	Bateleur 173	Mbombela	22.7778	19.9444	17.7778	19.4444	18.2778	16.6667	98	91	73	13	8.1	2	25.1	25.1	25	1.18	0.25
Mpumalanga	January	2017-01-28	IMBOMB29	Bateleur 174	Mbombela	26.1111	22.2778	20	20	19.1667	18.3333	97	84.3	63	12	5.9	3	25.1	25	25	0.39	8.89
Mpumalanga	January	2017-01-29	IMBOMB28	Bateleur 175	Mbombela	28.3333	23.2778	17.7778	20	15.4444	11.1111	93	64.6	37	9	5.3	0	25.1	25.1	25	0	0.51
Mpumalanga	January	2017-01-30	IMBOMB27	Bateleur 176	Mbombela	22.7778	20.5556	17.7778	20	18.6667	16.6667	94	89.3	84	12	7	2	25.2	25.1	25.1	0	0
Mpumalanga	January	2017-01-31	IMBOMB26	Bateleur 177	Mbombela	27.2222	22.1667	18.3333	17.7778	16.1667	13.8889	93	71.8	43	9	6.9	5	25.2	25.1	25.1	0.87	0.51
Mpumalanga	February	2017-02-01	IMBOMB25	Bateleur 178	Mbombela	28.8889	22.7222	17.2222	16.6667	14.3889	12.2222	80	61.8	35	7	4.4	2	25.2	25.1	25.1	0	0
Mpumalanga	February	2017-02-02	IMBOMB24	Bateleur 179	Mbombela	28.8889	23.7778	17.7778	16.1111	15.2222	13.8889	77	59.9	41	9	4.6	2	25.2	25.1	25.1	0	0
Mpumalanga	February	2017-02-03	IMBOMB23	Bateleur 180	Mbombela	27.7778	23.2222	17.2222	16.1111	15.2222	12.7778	74	60.8	47	13	9.5	7	25.2	25.1	25.1	0	0
Mpumalanga	February	2017-02-04	IMBOMB22	Bateleur 181	Mbombela	26.1111	21.8889	18.8889	17.2222	16.3333	15.5556	82	71	52	9	7	2	25.1	25.1	25	0	0.76
Mpumalanga	February	2017-02-05	IMBOMB21	Bateleur 182	Mbombela	26.6667	23.0556	20.5556	19.4444	17.9444	17.2222	84	73.6	56	8	5.1	0	25.1	25.1	25	0	0
Mpumalanga	February	2017-02-06	IMBOMB20	Bateleur 183	Mbombela	27.2222	23	18.3333	18.3333	16.6667	16.1111	87	68	51	8	6.9	6	25.2	25.2	25.1	0	6.1
Mpumalanga	February	2017-02-07	IMBOMB19	Bateleur 184	Mbombela	27.2222	22.5556	20	19.4444	17.2222	16.1111	93	73.4	51	7	5.3	3	25.2	25.1	25.1	0	3.05
Mpumalanga	February	2017-02-08	IMBOMB18	Bateleur 185	Mbombela	28.3333	23.6111	20	19.4444	18.6667	17.7778	91	75.5	56	8	4.5	2	25.1	25.1	25.1	0.28	0.25
Mpumalanga	February	2017-02-09	IMBOMB17	Bateleur 186	Mbombela	28.8889	23.6111	18.3333	19.4444	17.5556	16.1111	86	70.6	48	9	6.9	5	25.2	25.1	25.1	0.01	4.06
Mpumalanga	February	2017-02-10	IMBOMB16	Bateleur 187	Mbombela	25.5556	22.1111	20	18.8889	17.7778	16.1111	94	78	59	8	5	2	25.2	25.2	25.1	0.63	1.02
Mpumalanga	February	2017-02-11	IMBOMB15	Bateleur 188	Mbombela	27.7778	23.2778	18.3333	17.2222	14.3333	11.1111	90	59.6	37	12	6.4	2	25.2	25.1	25.1	0	0
Mpumalanga	February	2017-02-12	IMBOMB14	Bateleur 189	Mbombela	28.8889	23.5556	17.2222	16.6667	15.1667	13.3333	81	60.8	39	8	5.5	2	25.1	25.1	25	0	0
Mpumalanga	February	2017-02-13	IMBOMB13	Bateleur 190	Mbombela	28.3333	23.9444	20.5556	18.3333	17.1667	16.1111	81	66.8	47	8	6.1	3	25.1	25.1	25	0	0
Mpumalanga	February	2017-02-14	IMBOMB12	Bateleur 191	Mbombela	27.2222	23.6667	20	17.7778	17.2778	16.1111	87	68.9	53	10	4.7	2	25.2	25.1	25.1	0.02	2.03
Mpumalanga	February	2017-02-15	IMBOMB11	Bateleur 192	Mbombela	27.7778	23.3889	19.4444	18.8889	17.3889	15.5556	92	70.4	51	9	6.6	3	25.2	25.1	25.1	0	14.99
Mpumalanga	February	2017-02-16	IMBOMB10	Bateleur 193	Mbombela	27.7778	22.7778	17.7778	17.2222	16.6111	16.1111	89	68.9	51	16	14.1	12	25.2	25.1	25.1	0	0.25
Mpumalanga	February	2017-02-17	IMBOMB9	Bateleur 194	Mbombela	25.5556	21.9444	18.8889	17.2222	16.4444	15.5556	84	72	60	22	16.3	10	25.2	25.1	25.1	0	39.88
Mpumalanga	February	2017-02-18	IMBOMB8	Bateleur 195	Mbombela	26.6667	22.9444	19.4444	16.6667	15.9444	15	86	66	51	16	10.3	6	25.3	25.2	25.2	0.02	21.08
Mpumalanga	February	2017-02-19	IMBOMB7	Bateleur 196	Mbombela	28.8889	23.3333	18.3333	18.3333	16.0556	12.7778	92	67	36	10	7	3	25.2	25.2	25.1	0	0.25
Mpumalanga	February	2017-02-20	IMBOMB6	Bateleur 197	Mbombela	22.7778	19.7222	17.7778	18.8889	17.7778	15.5556	97	89.4	75	12	8.6	5	25.1	25.1	25.1	0.83	7.11
Mpumalanga	February	2017-02-21	IMBOMB5	Bateleur 198	Mbombela	18.3333	17.3889	15.5556	17.7778	16.8333	15	97	96.9	96	14	10.3	5	25.1	25	25	1.54	10.92
Mpumalanga	February	2017-02-22	IMBOMB4	Bateleur 199	Mbombela	20.5556	17.6111	15.5556	17.7778	16.0556	15	97	90.7	77	15	12.3	10	25.1	25.1	25	1.65	8.89
Mpumalanga	February	2017-02-23	IMBOMB3	Bateleur 200	Mbombela	17.7778	16.7222	15.5556	16.6667	15.6111	14.4444	97	93.4	86	15	11.3	8	25.2	25.1	25.1	0.02	9.91
Mpumalanga	February	2017-02-24	IMBOMB2	Bateleur 201	Mbombela	23.8889	19.7222	16.6667	18.8889	16.8889	15.5556	95	84.9	65	12	5.8	2	25.2	25.1	25.1	0.43	7.11
Mpumalanga	February	2017-02-25	IMBOMB1	Bateleur 202	Mbombela	25.5556	21.4444	18.8889	19.4444	18.7778	18.3333	97	85.8	64	9	5	0	25.2	25.1	25.1	0.04	2.03
Mpumalanga	February	2017-02-26	IMBOMB0	Bateleur 203	Mbombela	27.7778	22.7778	19.4444	18.3333	15.3889	10	94	68.7	32	7	6.7	6	25.1	25.1	25.1	0	7.11
Mpumalanga	February	2017-02-27	IMBOMB1	Bateleur 204	Mbombela	23.8889	20	17.7778	18.3333	16.9444	16.1111	97	83.3	61	10	6.8	5	25.2	25.1	25.1	0.2	0.76
Mpumalanga	February	2017-02-28	IMBOMB2	Bateleur 205	Mbombela	23.3333	19.2222	15.5556	16.1111	15.4444	14.4444	94	79.4	60	6	4.6	3	25.2	25.2	25.1	0	0.76
Mpumalanga	March	2017-03-01	IMBOMB3	Bateleur 206	Mbombela	28.3333	21.9444	17.2222	17.7778	16.3889	14.4444	90	72.3	42	7	3.4	0	25.2	25.2	25.1	0	0
Mpumalanga	March	2017-03-02	IMBOMB4	Bateleur 207	Mbombela	26.6667	21	18.3333	18.3333	17.3889	16.6667	90	80.3	60	16	7.1	0	25.2	25.1	25.1	0	0.51
Mpumalanga	March	2017-03-03	IMBOMB5	Bateleur 208	Mbombela	23.8889	19.6111	17.2222	18.8889	16.6667	15.5556	92	83.5	72	10	5.5	0	25.1	25.1	25	0.03	0
Mpumalanga	March	2017-03-04	IMBOMB6	Bateleur 209	Mbombela	27.2222	22.5	17.7778	17.2222	16.1667	15.5556	86	68.8	48	9	6.3	3	25.1	25	25	0.02	29.97
Mpumalanga	March	2017-03-05	IMBOMB7	Bateleur 210	Mbombela	26.6667	21.6111	18.8889	19.4444	18	16.6667	87	79.8	60	6	3.9	2	25.1	25.1	25	0	0.51
Mpumalanga	March	2017-03-06	IMBOMB8	Bateleur 211	Mbombela	29.4444	22.6667	18.3333	17.7778	16.1667	13.8889	96	69.9	41	15	9	5	25.2	25.1	25.1	0.16	0
Mpumalanga	March	2017-03-07	IMBOMB9	Bateleur 212	Mbombela	28.3333	24.0556	20	18.3333	12.6667	10.5556	85	50.8	33	10	7	2	25.2	25.2	25.1	0	0
Mpumalanga	March	2017-03-08	IMBOMB10	Bateleur 213	Mbombela	28.8889	23.1667	16.6667	13.3333	10.5556	6.66667	81	48.9	24	12	7.4	5	25.2	25.1	25.1	0	0
Mpumalanga	March	2017-03-09	IMBOMB11	Bateleur 214	Mbombela	27.7778	19.1111	15	15	12.0556	9.44444	92	67.3	31	18	10.7	5	25.2	25.1	25.1	0.02	2.03
Mpumalanga	March	2017-03-10	IMBOMB12	Bateleur 215	Mbombela	22.7778	17.2778	13.3333	12.7778	10.4444	8.33333	87	66.4	43	23	13.5	8	25.3	25.2	25.2	0.24	0
Mpumalanga	March	2017-03-11	IMBOMB13	Bateleur 216	Mbombela	24.4444	17.4444	10	11.6667	9.72222	7.77778	84	62.8	41	10	6.5	2	25.3	25.2	25.1	0	0
Mpumalanga	March	2017-03-12	IMBOMB14	Bateleur 217	Mbombela	27.7778	21.3889	15	13.3333	11.1111	8.88889	84	56.1	30	7	4.1	2	25.2	25.2	25.1	0	0
Mpumalanga	March	2017-03-13	IMBOMB15	Bateleur 218	Mbombela	27.7778	21.9444	17.7778	13.8889	13	12.2222	75	58.4	39	6	4.4	3	25.3	25.3	25.2	0	0
Mpumalanga	March	2017-03-14	IMBOMB16	Bateleur 219	Mbombela	29.4444	22.3889	17.7778	15	12.8333	10.5556	79	57	31	7	3.9	3	25.3	25.2	25.1	0	0
Mpumalanga	March	2017-03-15	IMBOMB17	Bateleur 220	Mbombela	28.8889	22.3889	17.7778	15.5556	13.3333	10.5556	80	58.6	39	10	6	2	25.1	25.1	25	0	1.02
Mpumalanga	March	2017-03-16	IMBOMB18	Bateleur 221	Mbombela	29.4444	23	16.6667	16.1111	13.2222	10.5556	83	57	30	12	6.9	3	25.2	25.1	25.1	0.01	0
Mpumalanga	March	2017-03-17	IMBOMB19	Bateleur 222	Mbombela	27.7778	21.9444	16.6667	16.1111	15.2222	13.8889	91	67.9	44	8	5.5	3	25.3	25.2	25.2	0.04	0.25
Mpumalanga	March	2017-03-18	IMBOMB20	Bateleur 223	Mbombela	30	23.2222	17.2222	16.6667	12.1667	6.11111	87	56	24	20	8.6	2	25.3	25.2	25.2	0	0
Mpumalanga	March	2017-03-19	IMBOMB21	Bateleur 224	Mbombela	25	19.7222	15	14.4444	12.7778	10.5556	89	66.8	40	16	12.6	9	25.4	25.4	25.3	0	1.02
Mpumalanga	March	2017-03-20	IMBOMB22	Bateleur 225	Mbombela	26.6667	20.7778	13.8889	13.3333	10.7778	8.33333	91	58.4	31	14	8.4	2	25.4	25.4	25.3	0	0
Mpumalanga	March	2017-03-21	IMBOMB24	Bateleur 227	Mbombela	28.8889	24.0556	20	15	9.16667	6.11111	73	41.2	23	9	4.3	3	25.3	25.2	25.2	0	0.51
Mpumalanga	March	2017-03-22	IMBOMB25	Bateleur 228	Mbombela	28.3333	21.2778	17.2222	14.4444	12.3889	10.5556	75	57.9	35	12	6.6	3	25.2	25.2	25.1	0	0.25
Mpumalanga	March	2017-03-23	IMBOMB26	Bateleur 229	Mbombela	26.1111	22	17.7778	13.8889	12.8333	11.1111	71	56.6	38	16	6	0	25.1	25.1	25.1	0.02	0
Mpumalanga	March	2017-03-24	IMBOMB27	Bateleur 230	Mbombela	28.3333	20.5556	15.5556	15	12.6667	9.44444	87	65.1	31	10	7.1	3	25.2	25.2	25.1	0	13.97
Mpumalanga	March	2017-03-25	IMBOMB28	Bateleur 231	Mbombela	23.3333	18.6667	15	14.4444	13.6111	13.3333	92	74	52	10	7.8	5	25.3	25.2	25.2	0	0
Mpumalanga	March	2017-03-26	IMBOMB29	Bateleur 232	Mbombela	25.5556	19.7778	15.5556	14.4444	13.3333	11.6667	91	68.9	43	12	7.6	3	25.3	25.2	25.2	0	0
Mpumalanga	March	2017-03-27	IMBOMB30	Bateleur 233	Mbombela	30	22.5	16.1111	13.8889	8.33333	1.66667	79	45.9	16	12	5.8	2	25.2	25.2	25.2	0	0
Mpumalanga	March	2017-03-28	IMBOMB31	Bateleur 234	Mbombela	30	22.7222	15.5556	12.7778	8	5	61	40	26	7	5.5	3	25.3	25.2	25.2	0	0
Mpumalanga	March	2017-03-29	IMBOMB32	Bateleur 235	Mbombela	27.7778	22.1667	17.2222	16.6667	14.9444	13.8889	85	65.5	45	7	5.3	3	25.3	25.3	25.3	0	0
Mpumalanga	March	2017-03-30	IMBOMB33	Bateleur 236	Mbombela	31.1111	23.8889	18.8889	15	11.3333	5.55556	76	50.6	20	8	5	2	25.3	25.3	25.2	0	0

## Sheet: Free state
Province	Month	Date	Weather Station ID	Station Name	Region	Temperature Maximum (°C)	Temperature average (°C)	Temperature minimum (°C)	Dew point maximum (°C)	Dew point average (°C)	Dew point minimum (°C)	Humidity maximum (%)	Humidity average (%)	Humidity minimum (%)	Wind speed maximum (mph)	Wind speed average (mph)	Wind speed minimum (mph)	Pressure maximum (in)	Pressure average (in)	Pressure minimum (in)	Precipitation (IN)	Total rainfall and/or snowmelt (mm)
Free State	October	2014-10-01	IKROON1	JLW	Kroonstad	23.8889	14.1111	5	2.77778	0.611111	-2.22222	76	45.1	20	17	11.5	8	25.7	25.7	25.6	0	0
Free State	October	2014-10-02	IKROON2	JLW	Kroonstad	22.7778	13.3889	-17.7778	3.88889	-0.166667	-17.7778	75	38.7	0	9	4.5	0	25.7	24	0	0	0
Free State	October	2014-10-03	IKROON3	JLW	Kroonstad	22.2222	12.2778	-17.7778	2.22222	-6.94444	-17.7778	76	24.9	0	14	7.2	0	25.7	22.6	0	0	0
Free State	October	2014-10-04	IKROON4	JLW	Kroonstad	22.7778	14.8333	2.22222	2.77778	-3.5	-10	65	33.3	10	7	3.8	0	25.8	25.7	25.7	0	0
Free State	October	2014-10-05	IKROON5	JLW	Kroonstad	27.2222	18.1111	3.88889	3.88889	-2.55556	-8.88889	53	28	14	8	4.2	0	25.8	25.7	25.7	0	0
Free State	October	2014-10-06	IKROON6	JLW	Kroonstad	27.7778	17.2778	-17.7778	3.88889	-2.16667	-17.7778	46	21.9	0	12	5.4	0	25.8	22.7	0	0	0
Free State	October	2014-10-07	IKROON7	JLW	Kroonstad	28.8889	20	-17.7778	1.11111	-2.22222	-17.7778	44	21.4	0	15	7.7	0	25.7	24.1	0	0	0
Free State	October	2014-10-08	IKROON8	JLW	Kroonstad	28.8889	23.4444	15	6.11111	0.944444	-7.22222	36	23.7	13	25	12.3	5	25.5	25.4	25.4	0	0
Free State	October	2014-10-09	IKROON9	JLW	Kroonstad	26.1111	18.6667	7.22222	1.11111	-1.33333	-5	47	27.9	14	18	9	0	25.6	25.4	25.4	0	0
Free State	October	2014-10-10	IKROON10	JLW	Kroonstad	27.7778	18.8333	5	7.22222	-0.388889	-7.22222	76	34.9	10	15	8.6	1	25.6	25.6	25.5	0	0.51
Free State	October	2014-10-11	IKROON11	JLW	Kroonstad	30	21.3333	13.8889	12.7778	10.3889	7.77778	77	53	27	26	19	2	25.6	25.6	25.5	0	1.02
Free State	October	2014-10-12	IKROON12	JLW	Kroonstad	27.7778	20.6111	12.7778	15	12.6667	7.77778	88	64.2	28	14	7.3	0	25.7	25.6	25.5	0	0.25
Free State	October	2014-10-13	IKROON13	JLW	Kroonstad	26.1111	19.3889	8.88889	8.88889	3.22222	-6.11111	88	42.3	12	13	7	2	25.7	25.6	25.6	0	0
Free State	October	2014-10-14	IKROON14	JLW	Kroonstad	28.8889	20.6667	7.22222	8.88889	3.55556	-2.77778	81	39.4	13	10	4.4	0	25.7	25.6	25.5	0	0
Free State	October	2014-10-15	IKROON15	JLW	Kroonstad	27.2222	22.8889	13.8889	7.22222	-1.55556	-6.11111	52	22.1	11	17	10	2	25.5	25.4	25.4	0	0
Free State	October	2014-10-16	IKROON16	JLW	Kroonstad	23.8889	15.8889	10	7.77778	2.66667	-2.77778	72	44.3	17	35	15.1	2	25.5	25.4	25.3	0	0
Free State	October	2014-10-17	IKROON17	JLW	Kroonstad	18.8889	13.7778	7.77778	3.88889	-0.166667	-2.77778	76	41.6	23	26	19.5	10	25.7	25.6	25.5	0	0
Free State	October	2014-10-18	IKROON18	JLW	Kroonstad	23.8889	15.3889	3.88889	2.22222	-2.05556	-7.22222	65	34.4	12	7	3.4	0	25.7	24.3	0	0	0
Free State	October	2014-10-19	IKROON19	JLW	Kroonstad	27.7778	18.3889	5	3.88889	-1.61111	-7.77778	65	31.9	9	10	4.1	0	25.7	20.9	0	0	0
Free State	October	2014-10-20	IKROON20	JLW	Kroonstad	31.1111	22.0556	7.77778	3.88889	-2.55556	-10	53	24.1	6	17	7.7	0	25.6	25.6	25.5	0	0
Free State	October	2014-10-21	IKROON21	JLW	Kroonstad	32.2222	25	12.7778	7.77778	1.05556	-11.1111	63	26	6	16	9.8	3	25.6	25.6	25.5	0
Free State	October	2014-10-22	IKROON22	JLW	Kroonstad	32.2222	23.7778	13.8889	8.88889	4.66667	-2.22222	72	34.6	13	16	8.9	0	25.7	25.6	25.5	0	0
Free State	October	2014-10-23	IKROON23	JLW	Kroonstad	31.1111	24.2222	13.8889	8.88889	5.94444	-2.22222	72	36	12	14	8.2	2	25.6	25.5	25.4	0	0
Free State	October	2014-10-24	IKROON24	JLW	Kroonstad	32.2222	26.2222	17.7778	7.22222	3.5	-1.11111	42	24.2	12	17	7.3	2	25.6	25.5	25.5	0	0.25
Free State	October	2014-10-25	IKROON25	JLW	Kroonstad	31.1111	24.3333	15	8.88889	6.27778	0	63	34.2	14	14	7.5	2	25.6	25.6	25.5	0	0
Free State	October	2014-10-26	IKROON26	JLW	Kroonstad	27.7778	22.8333	16.1111	10	8.55556	5	63	42.3	24	26	16.6	12	25.8	25.7	25.6	0	0
Free State	October	2014-10-27	IKROON27	JLW	Kroonstad	28.8889	21.8333	13.8889	10	7.38889	2.77778	77	42.9	19	17	10.2	0	25.8	25.7	25.6	0	0
Free State	October	2014-10-28	IKROON28	JLW	Kroonstad	30	23.8333	13.8889	8.88889	6.61111	2.22222	72	35.8	18	13	8.1	1	25.6	25.6	25.5	0	0
Free State	October	2014-10-29	IKROON29	JLW	Kroonstad	31.1111	23.7778	16.1111	12.7778	8.5	0	77	42.3	14	21	13.8	2	25.7	25.6	25.5	0	0
Free State	October	2014-10-30	IKROON30	JLW	Kroonstad	31.1111	24.1667	12.7778	12.2222	4.83333	-2.22222	77	35	12	18	8.6	0	25.6	25.5	25.5	0	0
Free State	October	2014-10-31	IKROON31	JLW	Kroonstad	32.2222	24.1111	11.1111	10	1.33333	-7.22222	50	27.3	8	18	8.4	1	25.6	25.5	25.5	0	0
Free State	November	2014-11-01	IKROON32	JLW	Kroonstad	18.8889	16.9444	15	13.8889	12.2778	8.88889	94	75.7	56	13	8.4	3	25.7	25.6	25.5		6.1
Free State	November	2014-11-02	IKROON33	JLW	Kroonstad	17.2222	15.3333	12.7778	12.7778	12.2778	11.1111	88	81.8	72	18	7.9	2	25.7	25.6	25.6		12.95
Free State	November	2014-11-03	IKROON34	JLW	Kroonstad	22.7778	18.4444	13.8889	16.1111	13.7222	11.1111	88	74.6	56	18	9.5	3	25.6	25.6	25.5
Free State	November	2014-11-04	IKROON35	JLW	Kroonstad	20	16.9444	12.7778	12.7778	7.55556	0	88	58.1	28	22	14	2	25.7	25.6	25.5
Free State	November	2014-11-05	IKROON36	JLW	Kroonstad	25	18.4444	7.77778	7.77778	6	2.77778	87	47.8	24	14	7.4	0	25.8	25.7	25.7		5.08
Free State	November	2014-11-06	IKROON37	JLW	Kroonstad	26.1111	18.4444	11.1111	10	8.5	5	82	56.4	26	13	6.1	0	25.8	25.8	25.7		0
Free State	November	2014-11-07	IKROON38	JLW	Kroonstad	31.1111	25.7778	17.7778	11.1111	5.5	-2.77778	64	30.1	11	15	7.2	0	25.7	25.6	25.5		0
Free State	November	2014-11-08	IKROON39	JLW	Kroonstad	32.2222	25.8333	15	12.2222	7.11111	-1.11111	77	34.5	15	16	10.9	3	25.6	25.5	25.4		0.51
Free State	November	2014-11-09	IKROON40	JLW	Kroonstad	27.2222	19.6111	-17.7778	12.2222	5.27778	-17.7778	82	37.7	0	17	7.5	0	25.6	24	0		1.02
Free State	November	2014-11-10	IKROON41	JLW	Kroonstad	27.7778	18.9444	-17.7778	13.8889	11	-17.7778	88	57.8	0	16	9.1	0	25.6	24.1	0		0.25
Free State	November	2014-11-11	IKROON42	JLW	Kroonstad	20	17.2222	15	16.1111	14.1667	12.2222	88	82.2	68	21	11	7	25.7	25.6	25.6		5.08
Free State	November	2014-11-12	IKROON43	JLW	Kroonstad	20	16.6111	13.8889	15	13.6667	11.1111	88	83.5	68	25	13.2	5	25.6	25.5	25.4		4.06
Free State	November	2014-11-13	IKROON44	JLW	Kroonstad	21.1111	16.4444	8.88889	10	6.83333	5	93	54.8	37	14	7.1	0	25.6	25.5	25.5		16
Free State	November	2014-11-14	IKROON45	JLW	Kroonstad	26.1111	19.7222	8.88889	8.88889	6.38889	1.11111	88	47.4	20	17	7.6	0	25.6	25.6	25.5		0
Free State	November	2014-11-15	IKROON46	JLW	Kroonstad	18.8889	15.8889	7.77778	8.88889	-1.05556	-7.22222	72	34.2	18	20	12.7	0	25.7	25.6	25.5		0
Free State	November	2014-11-16	IKROON47	JLW	Kroonstad	18.8889	13.7778	6.11111	1.11111	-2.11111	-5	66	36.5	21	15	10.9	7	25.7	25.7	25.6		0
Free State	November	2014-11-17	IKROON48	JLW	Kroonstad	22.7778	15.3333	5	0	-3.5	-10	70	32.5	10	13	7.6	2	25.8	25.7	25.7		0
Free State	November	2014-11-18	IKROON49	JLW	Kroonstad	25	17.5	7.22222	7.77778	3	-6.11111	81	43.4	12	9	4.7	0	25.8	25.7	25.6		0
Free State	November	2014-11-19	IKROON50	JLW	Kroonstad	27.2222	18.1111	8.88889	6.11111	2.72222	-2.77778	82	40.7	15	13	5.5	0	25.6	25.6	25.5		0
Free State	November	2014-11-20	IKROON51	JLW	Kroonstad	27.7778	20.5556	12.2222	6.11111	1.55556	-3.88889	67	33.1	13	14	6.4	0	25.5	25.5	25.4		0
Free State	November	2014-11-21	IKROON52	JLW	Kroonstad	28.8889	24.5556	12.7778	7.77778	2.05556	-2.77778	58	26.1	12	12	5.9	0	25.6	25.5	25.5		0.25
Free State	November	2014-11-22	IKROON53	JLW	Kroonstad	30	21.3889	11.1111	12.7778	9.05556	3.88889	82	49.4	20	25	11.1	0	25.7	25.6	25.5		11.94
Free State	November	2014-11-23	IKROON54	JLW	Kroonstad	22.2222	16.1667	13.8889	13.8889	12.3333	8.88889	94	79.5	43	15	5.2	2	25.7	25.6	25.5		0
Free State	November	2014-11-24	IKROON55	JLW	Kroonstad	27.2222	19.2222	11.1111	12.2222	10.2222	3.88889	88	60.4	23	9	4.6	1	25.6	25.6	25.5		2.03
Free State	November	2014-11-25	IKROON56	JLW	Kroonstad	28.8889	20.4444	13.8889	12.7778	10.8889	2.77778	82	58.1	19	15	7	0	25.7	25.6	25.5		1.02
Free State	November	2014-11-26	IKROON57	JLW	Kroonstad	31.1111	21.2778	15	15	12.3333	7.22222	82	60.4	23	26	10.9	3	25.6	25.5	25.4		0
Free State	November	2014-11-27	IKROON58	JLW	Kroonstad	22.2222	17.3889	12.7778	15	12.8333	7.77778	94	75.8	57	21	9.9	0	25.5	25.4	25.4		11.94
Free State	November	2014-11-28	IKROON59	JLW	Kroonstad	26.1111	17.5	8.88889	10	7	2.22222	82	52.9	26	8	3.5	0	25.6	25.5	25.5		0.25
Free State	November	2014-11-29	IKROON60	JLW	Kroonstad	27.7778	18.5556	-17.7778	12.2222	7	-17.7778	88	49.9	0	13	4.8	0	25.7	24.6	0		0
Free State	November	2014-11-30	IKROON61	JLW	Kroonstad	28.8889	21.1667	15	13.8889	9.22222	-1.11111	77	52.1	15	13	7.3	0	25.7	25.6	25.5		0
Free State	December	2014-12-01	IKROON62	JLW	Kroonstad	28.8889	21.1111	12.7778	12.2222	10	3.88889	82	52.7	20	15	6.2	0	25.7	25.6	25.6		0
Free State	December	2014-12-02	IKROON63	JLW	Kroonstad	30	22.1111	12.7778	13.8889	10.8333	7.22222	82	51.7	25	10	5.4	0	25.6	25.6	25.5		0
Free State	December	2014-12-03	IKROON64	JLW	Kroonstad	25	19.7222	16.1111	13.8889	12.3889	7.77778	82	64	34	18	10	1	25.6	25.5	25.5		3.05
Free State	December	2014-12-04	IKROON65	JLW	Kroonstad	31.1111	22.2222	12.7778	13.8889	10.7222	6.11111	88	52.8	23	18	9.2	0	25.6	25.5	25.5		0
Free State	December	2014-12-05	IKROON66	JLW	Kroonstad	31.1111	22.1667	12.7778	12.2222	8.83333	2.22222	82	48.1	16	14	3.9	0	25.6	25.6	25.5		1.02
Free State	December	2014-12-06	IKROON67	JLW	Kroonstad	32.2222	23.5	13.8889	12.7778	9.05556	1.11111	82	45.8	14	16	7.6	0	25.7	25.6	25.5		1.02
Free State	December	2014-12-07	IKROON68	JLW	Kroonstad	31.1111	22.6667	15	12.7778	11.0556	7.22222	77	50.9	22	15	9.6	3	25.7	25.6	25.5		0
Free State	December	2014-12-08	IKROON69	JLW	Kroonstad	25	19.4444	16.1111	15	12.7778	11.1111	82	66.5	44	23	6.9	2	25.6	25.6	25.5		0.76
Free State	December	2014-12-09	IKROON70	JLW	Kroonstad	27.2222	21.3333	15	15	13.3333	12.2222	88	62.8	39	8	5.4	2	25.6	25.5	25.4		0.76
Free State	December	2014-12-10	IKROON71	JLW	Kroonstad	27.7778	21	15	15	13.3889	11.1111	88	64.8	37	28	10.5	3	25.6	25.5	25.4		0
Free State	December	2014-12-11	IKROON72	JLW	Kroonstad	30	21.5	12.7778	13.8889	11.2778	6.11111	88	56.8	22	30	9.9	2	25.6	25.5	25.4		0
Free State	December	2014-12-12	IKROON73	JLW	Kroonstad	28.8889	22.2222	15	13.8889	12.5	7.22222	82	57.1	30	15	7.7	1	25.6	25.5	25.5		0
Free State	December	2014-12-13	IKROON74	JLW	Kroonstad	31.1111	21.7778	12.2222	13.8889	10.9444	1.11111	88	55.9	15	17	6.9	0	25.6	25.6	25.5		1.02
Free State	December	2014-12-14	IKROON75	JLW	Kroonstad	28.8889	20.9444	16.1111	15	12.6667	8.88889	88	61.4	33	24	10.7	3	25.6	25.5	25.5		0
Free State	December	2014-12-15	IKROON76	JLW	Kroonstad	25	18.8333	13.8889	12.7778	12	10	88	66.1	39	24	7.8	1	25.6	25.5	25.4		0
Free State	December	2014-12-16	IKROON77	JLW	Kroonstad	23.8889	18.8333	13.8889	15	13.0556	12.2222	88	70.7	47	13	5.7	0	25.7	25.6	25.5		0.51
Free State	December	2014-12-17	IKROON78	JLW	Kroonstad	26.1111	19.5556	12.7778	12.7778	11.8889	7.77778	88	64	34	12	5.2	0	25.7	25.6	25.5		0
Free State	December	2014-12-18	IKROON79	JLW	Kroonstad	28.8889	21.3333	13.8889	16.1111	12.8889	10	88	61.4	32	8	4.4	0	25.6	25.5	25.5		0.25
Free State	December	2014-12-19	IKROON80	JLW	Kroonstad	32.2222	24	17.7778	15	9.22222	-5	73	44.7	13	14	8.5	1	25.6	25.5	25.4		0
Free State	December	2014-12-20	IKROON81	JLW	Kroonstad	31.1111	22.7778	11.1111	12.7778	3.61111	-6.11111	88	37.4	9	20	7.5	1	25.6	25.5	25.5		0
Free State	December	2014-12-21	IKROON82	JLW	Kroonstad	32.2222	22.6667	10	11.1111	5.83333	-1.11111	67	38.2	13	16	7.2	0	25.5	25.5	25.4		0
Free State	December	2014-12-22	IKROON83	JLW	Kroonstad	32.2222	23.5	13.8889	12.2222	8.72222	2.22222	77	42.7	15	29	9.8	0	25.6	25.5	25.5		0.25
Free State	December	2014-12-23	IKROON84	JLW	Kroonstad	31.1111	24.1111	16.1111	13.8889	10.6667	1.11111	77	46.4	15	20	8.7	0	25.6	25.5	25.5		0.25
Free State	December	2014-12-24	IKROON85	JLW	Kroonstad	32.2222	24.6667	16.1111	12.7778	7.44444	-2.22222	72	39	14	15	5.9	0	25.6	25.5	25.5		1.02
Free State	December	2014-12-25	IKROON86	JLW	Kroonstad	33.8889	25.9444	16.1111	12.7778	7.83333	-2.77778	77	37.8	10	16	7.6	0	25.5	25.5	25.4		0
Free State	December	2014-12-26	IKROON87	JLW	Kroonstad	33.8889	25.2222	13.8889	12.7778	7.66667	-2.22222	77	39.9	10	13	4.8	0	25.5	25.4	25.4		11.94
Free State	December	2014-12-27	IKROON88	JLW	Kroonstad	22.7778	18.5556	15	17.7778	15.7778	12.7778	94	83.8	57	24	13	2	25.5	25.4	25.4		0.51
Free State	December	2014-12-28	IKROON89	JLW	Kroonstad	28.8889	22.1111	16.1111	15	13.3333	7.77778	94	62	27	13	6.4	2	25.5	25.5	25.4		0.76
Free State	December	2014-12-29	IKROON90	JLW	Kroonstad	30	22.3889	15	16.1111	13.3333	10	88	59.6	32	12	4.2	0	25.6	25.6	25.5		0
Free State	December	2014-12-30	IKROON91	JLW	Kroonstad	31.1111	24.1667	17.7778	16.1111	13.2778	7.77778	77	53.4	24	18	10.2	3	25.6	25.5	25.4		0
Free State	December	2014-12-31	IKROON92	JLW	Kroonstad	32.2222	25.5556	18.8889	13.8889	9.27778	5	68	39	22	15	10.1	0	25.4	25.4	25.3
Free State	January	2015-01-01	IKROON93	JLW	Kroonstad	30	22.5556	17.2222	15	13.2778	12.2222	82	58.5	35	22	10.5	2	25.5	25.4	25.4		1.02
Free State	January	2015-01-02	IKROON94	JLW	Kroonstad	32.2222	23.6111	16.1111	15	12	5	88	54	22	14	8	0	25.5	25.5	25.4		1.02
Free State	January	2015-01-03	IKROON95	JLW	Kroonstad	32.7778	24.6111	13.8889	13.8889	7.05556	-6.11111	88	41.3	8	13	5.3	0	25.5	25.5	25.4		0
Free State	January	2015-01-04	IKROON96	JLW	Kroonstad	32.7778	24.5	15	12.7778	7.77778	-1.11111	77	40.8	12	15	7	1	25.6	25.5	25.4		0
Free State	January	2015-01-05	IKROON97	JLW	Kroonstad	32.7778	24.3333	12.7778	6.11111	2.61111	-1.11111	52	27.2	13	15	5.8	0	25.5	25.5	25.4		0
Free State	January	2015-01-06	IKROON98	JLW	Kroonstad	33.8889	27.0556	15	12.2222	8.22222	2.22222	63	32.8	14	9	5	0	25.5	25.5	25.5		0
Free State	January	2015-01-07	IKROON99	JLW	Kroonstad	33.8889	26.3889	20	16.1111	13.4444	6.11111	73	48.4	17	26	12.4	2	25.7	25.6	25.5		4.06
Free State	January	2015-01-08	IKROON100	JLW	Kroonstad	32.7778	24.5556	17.7778	16.1111	13.6111	6.11111	83	54.7	18	17	9	2	25.7	25.6	25.5		0
Free State	January	2015-01-09	IKROON101	JLW	Kroonstad	32.7778	24.1111	18.8889	15	12.7778	8.88889	68	51.9	23	22	11.2	3	25.7	25.6	25.5		0
Free State	January	2015-01-10	IKROON102	JLW	Kroonstad	32.2222	23.5556	17.7778	15	12.3889	7.77778	78	53.1	24	30	7.9	2	25.7	25.7	25.6		0
Free State	January	2015-01-11	IKROON103	JLW	Kroonstad	32.7778	24.2222	15	13.8889	11.0556	2.77778	88	48.8	16	12	4.8	0	25.7	25.6	25.5		0
Free State	January	2015-01-12	IKROON104	JLW	Kroonstad	32.7778	25.2222	16.1111	13.8889	11.5556	7.22222	77	46	21	17	7.8	3	25.7	25.6	25.5		0
Free State	January	2015-01-13	IKROON105	JLW	Kroonstad	32.2222	22.6667	17.7778	16.1111	12.8889	8.88889	83	57.4	25	14	7.2	1	25.6	25.6	25.5		0
Free State	January	2015-01-14	IKROON106	JLW	Kroonstad	28.8889	21.9444	17.2222	15	13.2222	10	83	60.4	30	21	8.4	0	25.6	25.6	25.5		0
Free State	January	2015-01-15	IKROON107	JLW	Kroonstad	28.8889	22.1111	16.1111	16.1111	13.7778	11.1111	88	62.2	35	17	9.5	0	25.7	25.6	25.5		0
Free State	January	2015-01-16	IKROON108	JLW	Kroonstad	30	22.7778	16.1111	13.8889	10.6111	2.22222	88	52.9	17	21	11.9	2	25.5	25.4	25.3		0
Free State	January	2015-01-17	IKROON109	JLW	Kroonstad	27.7778	19.0556	11.1111	8.88889	1.83333	-3.88889	77	37.7	14	16	8.5	3	25.5	25.5	25.5		0
Free State	January	2015-01-18	IKROON110	JLW	Kroonstad	28.8889	20.2778	10	11.1111	5	-2.77778	76	42.3	13	13	5.7	0	25.6	25.5	25.5		0
Free State	January	2015-01-19	IKROON111	JLW	Kroonstad	30	22.2778	11.1111	11.1111	5	0	67	36	18	9	4.2	0	25.6	25.5	25.5		0
Free State	January	2015-01-20	IKROON112	JLW	Kroonstad	30	22.7778	16.1111	16.1111	11.7222	7.22222	72	51.6	23	17	10.3	3	25.6	25.6	25.5		0
Free State	January	2015-01-21	IKROON113	JLW	Kroonstad	32.2222	21.6111	-17.7778	12.2222	9.16667	-17.7778	82	45.9	0	14	6.9	0	25.7	24.6	0		0
Free State	January	2015-01-22	IKROON114	JLW	Kroonstad	32.7778	22.8333	-17.7778	12.2222	8.55556	-17.7778	77	41.7	0	14	5.5	0	25.7	24.7	0		0.25
Free State	January	2015-01-23	IKROON115	JLW	Kroonstad	33.8889	25.4444	16.1111	12.2222	8	0	72	38.2	11	13	6	0	25.7	25.6	25.5		0
Free State	January	2015-01-24	IKROON116	JLW	Kroonstad	35	27	17.7778	13.8889	9	0	64	36.5	11	14	8	2	25.6	25.5	25.4		0
Free State	January	2015-01-25	IKROON117	JLW	Kroonstad	33.8889	26.0556	17.7778	12.7778	8.88889	1.11111	64	37.3	13	25	10.8	2	25.6	25.5	25.4		1.02
Free State	January	2015-01-26	IKROON118	JLW	Kroonstad	27.7778	22.7222	17.7778	15	11.6111	7.77778	68	50.6	30	17	7.1	0	25.6	25.6	25.5		0.76
Free State	January	2015-01-27	IKROON119	JLW	Kroonstad	31.1111	22.3333	16.1111	16.1111	12.6111	8.88889	88	56.9	28	24	6.8	0	25.6	25.6	25.5		0
Free State	January	2015-01-28	IKROON120	JLW	Kroonstad	30	21.7778	12.7778	13.8889	11.6111	6.11111	94	57.7	22	12	5.2	0	25.6	25.5	25.5		1.02
Free State	January	2015-01-29	IKROON121	JLW	Kroonstad	31.1111	24.5556	16.1111	15	11.2778	6.11111	77	47.3	21	12	6.8	1	25.6	25.6	25.5		0
Free State	January	2015-01-30	IKROON122	JLW	Kroonstad	31.1111	22.7778	16.1111	16.1111	12.6111	7.22222	83	56.7	23	23	11.3	5	25.6	25.6	25.5		0.51
Free State	January	2015-01-31	IKROON123	JLW	Kroonstad	27.2222	20.7222	16.1111	15	12.8333	10	88	63.6	34	26	7.2	0	25.6	25.5	25.4		0
Free State	February	2015-02-01	IKROON124	JLW	Kroonstad	27.2222	19.9444	13.8889	13.8889	9.66667	2.22222	88	57	26	17	8.4	0	25.5	25.4	25.4		1.02
Free State	February	2015-02-02	IKROON125	JLW	Kroonstad	25	16.5	7.77778	6.11111	2.5	-2.22222	76	44.3	17	13	6.9	2	25.5	25.4	25.4		0
Free State	February	2015-02-03	IKROON126	JLW	Kroonstad	28.8889	20.1667	10	8.88889	5.72222	0	82	44.2	16	12	5.8	0	25.4	25.4	25.3		0
Free State	February	2015-02-04	IKROON127	JLW	Kroonstad	32.7778	23.1667	11.1111	7.77778	4.61111	-1.11111	76	36.6	13	17	6.8	0	25.4	25.4	25.3		0
Free State	February	2015-02-05	IKROON128	JLW	Kroonstad	30	21.2778	-17.7778	5	1.22222	-17.7778	48	26.4	0	14	6	0	25.5	24.4	0		0
Free State	February	2015-02-06	IKROON129	JLW	Kroonstad	30	19.7222	-17.7778	7.22222	-0.555556	-17.7778	66	28.8	0	17	6.4	0	25.5	24.3	0		0
Free State	February	2015-02-07	IKROON130	JLW	Kroonstad	32.7778	24.8333	8.88889	2.77778	-2.55556	-8.88889	54	19.3	7	15	6.2	0	25.6	25.5	25.5		0
Free State	February	2015-02-08	IKROON131	JLW	Kroonstad	35	23.5	10	12.7778	3.16667	-3.88889	64	31.3	9	12	5.4	0	25.6	25.5	25.5		56.9
Free State	February	2015-02-09	IKROON132	JLW	Kroonstad	35	25.2222	12.7778	13.8889	6.05556	1.11111	51	31.8	12	12	4.1	0	25.6	25.5	25.5		0
Free State	February	2015-02-10	IKROON133	JLW	Kroonstad	35	27.5556	18.8889	11.1111	7.72222	2.22222	49	30.5	12	14	5.5	0	25.6	25.6	25.5		0
Free State	February	2015-02-11	IKROON134	JLW	Kroonstad	35	28.3333	21.1111	12.2222	8.33333	0	49	31.2	11	16	5.7	2	25.6	25.6	25.5		0
Free State	February	2015-02-12	IKROON135	JLW	Kroonstad	33.8889	25.7222	17.7778	12.7778	10.4444	7.22222	64	40	23	12	6.5	0	25.6	25.6	25.5		0
Free State	February	2015-02-13	IKROON136	JLW	Kroonstad	28.8889	23.8889	15	17.2222	13.1111	8.88889	88	52.2	35	22	10.5	2	25.5	25.5	25.4		0.76
Free State	February	2015-02-14	IKROON137	JLW	Kroonstad	27.2222	21.3889	12.7778	11.1111	6.72222	2.22222	82	41.5	20	10	6.4	2	25.5	25.5	25.4		0
Free State	February	2015-02-15	IKROON138	JLW	Kroonstad	27.2222	19.8889	12.7778	8.88889	3.88889	-3.88889	77	40.3	14	16	9.4	3	25.6	25.5	25.5		0
Free State	February	2015-02-16	IKROON139	JLW	Kroonstad	27.7778	18.2778	7.22222	7.77778	2.11111	-7.22222	76	39.7	13	15	6.5	1	25.6	25.6	25.5		0
Free State	February	2015-02-17	IKROON140	JLW	Kroonstad	28.8889	19.7778	13.8889	12.2222	8.33333	2.77778	72	51.2	20	29	11.2	2	25.6	25.6	25.5		0
Free State	February	2015-02-18	IKROON141	JLW	Kroonstad	31.1111	20.7778	11.1111	12.7778	8.33333	0	94	52.8	14	13	4.8	0	25.6	25.6	25.5		1.02
Free State	February	2015-02-19	IKROON142	JLW	Kroonstad	32.7778	24.6667	12.7778	10	6.94444	0	59	35.6	13	14	6.7	1	25.6	25.5	25.5		0.25
Free State	February	2015-02-20	IKROON143	JLW	Kroonstad	35	25.8889	15	12.2222	6.11111	-2.22222	63	33	10	15	6.9	0	25.6	25.5	25.4		0
Free State	February	2015-02-21	IKROON144	JLW	Kroonstad	27.2222	22.1667	16.1111	12.7778	7.38889	-1.11111	77	41.2	19	18	7.8	2	25.6	25.5	25.5		0.51
Free State	February	2015-02-22	IKROON145	JLW	Kroonstad	31.1111	21.2778	10	11.1111	5.05556	-2.22222	88	44.8	12	9	4.6	0	25.7	25.6	25.6		0.51
Free State	February	2015-02-23	IKROON146	JLW	Kroonstad	31.1111	21.7778	15	15	12.5	2.22222	83	58.5	33	31	13	2	25.7	25.7	25.6		0
Free State	February	2015-02-24	IKROON147	JLW	Kroonstad	28.8889	19.8333	15	13.8889	12.8889	7.77778	94	69	27	24	11.1	5	25.7	25.6	25.5		0.25
Free State	February	2015-02-25	IKROON148	JLW	Kroonstad	27.2222	20	13.8889	12.7778	11.6667	7.22222	88	62.7	28	10	4.2	1	25.6	25.5	25.4		0.51
Free State	February	2015-02-26	IKROON149	JLW	Kroonstad	30	21	12.7778	15	11.7778	8.88889	88	59.5	32	21	8.9	0	25.5	25.5	25.4		0.25
Free State	February	2015-02-27	IKROON150	JLW	Kroonstad	28.8889	20.5556	13.8889	12.7778	10.6111	3.88889	88	57.3	20	29	6.2	0	25.6	25.6	25.5		0
Free State	February	2015-02-28	IKROON151	JLW	Kroonstad	26.1111	19.5556	13.8889	15	11.7222	7.77778	82	62.4	34	12	6.7	0	25.6	25.6	25.5		0.51
Free State	March	2015-03-01	IKROON152	JLW	Kroonstad	27.7778	19.3333	11.1111	12.7778	9.33333	2.22222	94	58	19	14	5.5	0	25.6	25.5	25.4		0.25
Free State	March	2015-03-02	IKROON153	JLW	Kroonstad	27.2222	19.1667	12.2222	11.1111	8.05556	2.77778	82	52.3	23	7	4	0	25.7	25.6	25.6		0
Free State	March	2015-03-03	IKROON154	JLW	Kroonstad	27.2222	19.3333	12.2222	10	8.27778	2.77778	82	52.2	21	10	6.1	2	25.8	25.8	25.7		0
Free State	March	2015-03-04	IKROON155	JLW	Kroonstad	28.8889	20.1111	10	7.77778	6.72222	1.11111	82	46.1	17	10	5	0	25.7	25.6	25.6		0
Free State	March	2015-03-05	IKROON156	JLW	Kroonstad	31.1111	23.1111	16.1111	10	7.77778	2.77778	63	40	18	15	7.2	0	25.6	25.6	25.6
Free State	March	2015-03-06	IKROON157	JLW	Kroonstad	30	22.1111	16.1111	15	11.1111	7.22222	88	53.2	26	20	9	1	25.7	25.6	25.6
Free State	March	2015-03-07	IKROON158	JLW	Kroonstad	23.8889	20.6667	17.2222	15	14.2222	12.7778	88	67.7	50	9	5.2	1	25.7	25.6	25.6
Free State	March	2015-03-08	IKROON159	JLW	Kroonstad	27.2222	20.3889	13.8889	15	11.3889	2.77778	94	61.6	24	17	5.2	0	25.7	25.6	25.6
Free State	March	2015-03-09	IKROON160	JLW	Kroonstad	27.7778	20.2222	12.7778	12.2222	10.1111	3.88889	82	55.6	21	10	5.5	0	25.7	25.7	25.6
Free State	March	2015-03-10	IKROON161	JLW	Kroonstad	30	21.9444	13.8889	12.2222	10.1111	5	82	51	20	14	6.5	0	25.7	25.6	25.6		0
Free State	March	2015-03-11	IKROON162	JLW	Kroonstad	27.7778	21.8333	17.2222	16.1111	12.1667	7.77778	88	57.3	28	17	6.6	0	25.7	25.6	25.6		0
Free State	March	2015-03-12	IKROON163	JLW	Kroonstad	27.2222	19.7778	15	13.8889	12.4444	8.88889	88	65.3	36	14	8.9	1	25.7	25.6	25.5		1.02
Free State	March	2015-03-13	IKROON164	JLW	Kroonstad	30	22.2778	13.8889	12.7778	12.1111	7.22222	82	55.7	23	16	9	2	25.6	25.6	25.5		3.05
Free State	March	2015-03-14	IKROON165	JLW	Kroonstad	32.2222	24.1111	17.7778	13.8889	11.7222	7.77778	77	48.7	24	22	12.4	6	25.6	25.6	25.6		0.51
Free State	March	2015-03-15	IKROON166	JLW	Kroonstad	31.1111	21.5556	16.1111	13.8889	12.1667	7.77778	82	58.7	28	32	11.1	3	25.7	25.6	25.5		4.06
Free State	March	2015-03-16	IKROON167	JLW	Kroonstad	28.8889	21.3333	15	13.8889	8.44444	-2.77778	88	50.6	13	16	8.8	2	25.6	25.6	25.5		3.05
Free State	March	2015-03-17	IKROON168	JLW	Kroonstad	27.7778	19.4444	10	12.2222	7.16667	1.11111	88	50.6	17	8	4.3	0	25.6	25.6	25.5		0
Free State	March	2015-03-18	IKROON169	JLW	Kroonstad	30	21.1111	15	13.8889	11.7778	7.22222	88	58.4	30	18	11	3	25.6	25.5	25.4		9.91
Free State	March	2015-03-19	IKROON170	JLW	Kroonstad	27.2222	20.3333	15	13.8889	11.5556	5	94	61.4	24	14	6.7	0	25.6	25.6	25.5		0
Free State	March	2015-03-20	IKROON171	JLW	Kroonstad	28.8889	19.2778	10	12.2222	8.11111	0	88	55.5	15	12	3.1	0	25.7	25.7	25.6		0
Free State	March	2015-03-21	IKROON172	JLW	Kroonstad	26.1111	19.0556	11.1111	13.8889	11.1111	7.77778	88	62.3	39	26	9.1	0	25.7	25.6	25.6		0
Free State	March	2015-03-22	IKROON173	JLW	Kroonstad	25	19.1667	13.8889	15	13.5556	12.2222	94	72.6	47	14	7.2	0	25.7	25.7	25.6		2.03
Free State	March	2015-03-23	IKROON174	JLW	Kroonstad	18.8889	16.7778	15	16.1111	14	12.7778	94	84.8	68	15	4.9	0	25.7	25.7	25.6		2.03
Free State	March	2015-03-24	IKROON175	JLW	Kroonstad	21.1111	15.5556	-17.7778	15	12.5	-17.7778	88	80.2	0	16	5.2	0	25.7	24.7	0		0
Free State	March	2015-03-25	IKROON176	JLW	Kroonstad	25	17.2222	-17.7778	15	12.1111	-17.7778	94	70.4	0	14	7.2	0	25.6	24.6	0		2.03
Free State	March	2015-03-26	IKROON177	JLW	Kroonstad	25	17.3333	12.7778	15	11.8333	7.77778	94	72.3	36	16	7.6	0	25.7	25.6	25.6		9.91
Free State	March	2015-03-27	IKROON178	JLW	Kroonstad	26.1111	17.2778	10	10	7.5	2.22222	88	58.3	22	9	4.4	0	25.7	25.6	25.6		0.25
Free State	March	2015-03-28	IKROON179	JLW	Kroonstad	25	16.8333	8.88889	12.2222	7.94444	1.11111	88	61.4	21	8	3.4	0	25.7	25.6	25.6		0
Free State	March	2015-03-29	IKROON180	JLW	Kroonstad	26.1111	17.5	10	12.2222	7.33333	0	82	56.9	19	10	3.9	0	25.6	25.6	25.5		0
Free State	March	2015-03-30	IKROON181	JLW	Kroonstad	27.2222	18.3889	11.1111	12.2222	9.11111	5	82	59.2	24	6	2.3	0	25.7	25.6	25.6		0
Free State	March	2015-03-31	IKROON182	JLW	Kroonstad	27.2222	19.1111	11.1111	12.7778	10.1667	7.22222	88	60.4	28	10	2.9	0	25.7	25.7	25.6		0
Free State	October	2016-10-01	IKROON183	JLW	Kroonstad	25	14.8889	2.77778	0	-7.83333	-12.7778	45	23.7	8	16	7	0	25.6	25.5	25.4		0
Free State	October	2016-10-02	IKROON184	JLW	Kroonstad	20	13.1111	6.11111	0	-2.94444	-7.22222	66	36.9	17	18	14.9	9	25.7	25.6	25.6		0
Free State	October	2016-10-03	IKROON185	JLW	Kroonstad	20	11.8333	0	-2.77778	-6.38889	-10	69	31.7	12	9	3.9	1	25.8	25.7	25.7		0
Free State	October	2016-10-04	IKROON186	JLW	Kroonstad	20	11.3889	2.22222	1.11111	-4.77778	-11.1111	65	37.4	12	8	3.7	0	25.7	25.7	25.6		0
Free State	October	2016-10-05	IKROON187	JLW	Kroonstad	25	13.0556	1.11111	-1.11111	-6.22222	-12.2222	56	30.6	8	6	2.5	0	25.6	25.6	25.5		0
Free State	October	2016-10-06	IKROON188	JLW	Kroonstad	30	20.2778	5	-5	-9.05556	-13.8889	45	17.4	7	21	9.2	0	25.5	25.4	25.3		0
Free State	October	2016-10-07	IKROON189	JLW	Kroonstad	26.1111	17.0556	7.77778	-5	-7.44444	-11.1111	34	19.5	11	15	6	0	25.5	25.5	25.4		0
Free State	October	2016-10-08	IKROON190	JLW	Kroonstad	22.2222	18.1111	11.1111	7.77778	3.66667	-5	59	39.3	27	24	11.8	0	25.6	25.5	25.4		0
Free State	October	2016-10-09	IKROON191	JLW	Kroonstad	18.8889	12.5	5	1.11111	-4.11111	-10	57	34.4	13	14	7.4	0	25.7	25.6	25.5		0
Free State	October	2016-10-10	IKROON192	JLW	Kroonstad	25	13.6667	2.22222	3.88889	-3.61111	-7.77778	81	37.2	11	16	6.6	0	25.7	25.6	25.6		0
Free State	October	2016-10-11	IKROON193	JLW	Kroonstad	32.7778	19.7778	6.11111	-1.11111	-5.66667	-13.8889	46	22.2	6	22	9.1	0	25.6	25.6	25.5		0
Free State	October	2016-10-12	IKROON194	JLW	Kroonstad	27.7778	20.4444	12.7778	-2.77778	-7.77778	-12.7778	33	16.1	7	13	6.6	0	25.7	25.7	25.6		0
Free State	October	2016-10-13	IKROON195	JLW	Kroonstad	27.2222	17.4444	7.77778	6.11111	-1.55556	-11.1111	62	33.5	10	13	5.7	2	25.8	25.7	25.6		0
Free State	October	2016-10-14	IKROON196	JLW	Kroonstad	30	21.7778	8.88889	10	-0.611111	-7.77778	72	27.8	8	16	7.4	0	25.7	25.6	25.5		0
Free State	October	2016-10-15	IKROON197	JLW	Kroonstad	33.8889	22.9444	10	11.1111	2.94444	-6.11111	55	29.9	13	25	11.9	1	25.5	24.6	0		0
Free State	October	2016-10-16	IKROON198	JLW	Kroonstad	26.1111	20.7222	12.2222	-2.22222	-6	-10	33	17	9	21	9.3	0	25.5	25.5	25.4		1.02
Free State	October	2016-10-17	IKROON199	JLW	Kroonstad	22.7778	15.5	7.77778	2.77778	-3.55556	-10	66	32.1	11	14	7	1	25.6	25.6	25.5		0
Free State	October	2016-10-18	IKROON200	JLW	Kroonstad	23.8889	16.4444	7.77778	11.1111	6.38889	-3.88889	82	53.6	27	23	9.9	2	25.7	25.6	25.6		0
Free State	October	2016-10-19	IKROON201	JLW	Kroonstad	27.2222	18.6111	11.1111	15	11	5	94	67.7	24	14	7.3	3	25.7	24.8	0		13.97
Free State	October	2016-10-20	IKROON202	JLW	Kroonstad	22.2222	16.6111	12.7778	15	13.8889	11.1111	100	85.2	60	25	12.1	3	25.7	24.2	0		0.51
Free State	October	2016-10-21	IKROON203	JLW	Kroonstad	27.7778	20.8889	16.1111	15	12.5	7.22222	88	61.7	26	18	10.2	5	25.6	25.5	25.5		0.51
Free State	October	2016-10-22	IKROON204	JLW	Kroonstad	30	21.8333	12.7778	13.8889	10.8889	2.77778	100	57.5	19	13	7.4	2	25.6	25.6	25.5		0
Free State	October	2016-10-23	IKROON205	JLW	Kroonstad	30	21.7222	13.8889	12.7778	3.27778	-13.8889	88	41.1	5	15	8	1	25.6	25.5	25.5		2.03
Free State	October	2016-10-24	IKROON206	JLW	Kroonstad	28.8889	20.3889	10	6.11111	-0.833333	-7.22222	76	30.9	9	20	6.5	1	25.6	25.5	25.5		0
Free State	October	2016-10-25	IKROON207	JLW	Kroonstad	30	20.2778	10	8.88889	3	-3.88889	82	37.9	11	10	4.3	0	25.6	25.5	25.5		0
Free State	October	2016-10-26	IKROON208	JLW	Kroonstad	32.2222	21.9444	12.2222	13.8889	7.22222	2.22222	73	44	16	14	4.7	0	25.6	25.5	25.5		0
Free State	October	2016-10-27	IKROON209	JLW	Kroonstad	33.8889	24.2778	13.8889	12.7778	8.33333	2.22222	77	41.9	13	18	5.9	1	25.6	25.6	25.5		0
Free State	October	2016-10-28	IKROON210	JLW	Kroonstad	36.1111	27.4444	16.1111	12.2222	5.44444	-2.22222	59	28.8	10	25	11.3	1	25.7	25.6	25.5		0
Free State	October	2016-10-29	IKROON211	JLW	Kroonstad	33.8889	27.8889	21.1111	7.77778	4.38889	-5	43	23.8	11	28	14.3	5	25.6	25.5	25.5		0.51
Free State	October	2016-10-30	IKROON212	JLW	Kroonstad	32.7778	24.7222	15	7.77778	1.22222	-5	48	24.4	9	22	8.6	2	25.5	25.5	25.4		0
Free State	October	2016-10-31	IKROON213	JLW	Kroonstad	32.7778	22.9444	11.1111	2.22222	-3.77778	-11.1111	50	21.7	6	13	5.3	0	25.6	25.5	25.5		0
Free State	November	2016-11-01	IKROON214	JLW	Kroonstad	32.7778	22.3333	-17.7778	12.7778	3.83333	-17.7778	68	29.3	0	28	11.4	0	25.6	21.8	0		0
Free State	November	2016-11-02	IKROON215	JLW	Kroonstad	32.7778	24.8333	17.2222	12.7778	7.38889	-2.77778	68	38.5	10	16	10.4	0	25.6	25.5	25.4		2.03
Free State	November	2016-11-03	IKROON216	JLW	Kroonstad	36.1111	26.8333	17.2222	13.8889	7.77778	-2.22222	72	35.8	9	24	15	8	25.6	25.5	25.5		0
Free State	November	2016-11-04	IKROON217	JLW	Kroonstad	31.1111	22	17.7778	17.2222	13.2222	6.11111	88	60.9	22	26	13	6	25.7	24.1	0		1.02
Free State	November	2016-11-05	IKROON218	JLW	Kroonstad	26.1111	18.1667	-17.7778	17.2222	13.6667	-17.7778	94	74.1	0	20	10.6	2	25.7	24.1	0		0
Free State	November	2016-11-06	IKROON219	JLW	Kroonstad	25	16.2778	-17.7778	17.2222	12.3333	-17.7778	94	73.9	0	12	5	0	25.6	23.1	0		0.76
Free State	November	2016-11-07	IKROON220	JLW	Kroonstad	30	21.8333	13.8889	17.7778	14.8333	11.1111	100	68.9	31	16	8.1	0	25.7	25.6	25.6		1.02
Free State	November	2016-11-08	IKROON221	JLW	Kroonstad	31.1111	22.9444	17.2222	16.1111	10.8333	0	94	52.9	14	18	7.6	2	25.7	25.6	25.6		0
Free State	November	2016-11-09	IKROON222	JLW	Kroonstad	30	21.6111	17.7778	17.2222	13.8889	8.88889	83	63.6	27	17	11.1	1	25.7	25.6	25.5		0
Free State	November	2016-11-10	IKROON223	JLW	Kroonstad	30	21.9444	16.1111	16.1111	12.7778	5	88	59.8	24	29	10.1	1	25.6	24.6	0		1.02
Free State	November	2016-11-11	IKROON224	JLW	Kroonstad	26.1111	18.3333	-17.7778	17.7778	12.5556	-17.7778	94	70.8	0	18	10.1	2	25.5	24.6	0
Free State	November	2016-11-12	IKROON225	JLW	Kroonstad	27.7778	20.8333	13.8889	15	8.83333	-1.11111	88	52.5	22	24	12.9	1	25.4	25.4	25.3		13.97
Free State	November	2016-11-13	IKROON226	JLW	Kroonstad	26.1111	19.3333	10	7.77778	1.44444	-6.11111	71	34.9	12	16	9.3	5	25.5	25.4	25.4		0
Free State	November	2016-11-14	IKROON227	JLW	Kroonstad	27.2222	18.7778	10	5	0	-5	50	31.1	12	13	6.2	1	25.7	25.6	25.6		0
Free State	November	2016-11-15	IKROON228	JLW	Kroonstad	27.7778	20.0556	12.7778	12.7778	9.66667	0	82	54.5	26	20	12.3	6	25.7	25.6	25.5		0
Free State	November	2016-11-16	IKROON229	JLW	Kroonstad	27.2222	20.1111	15	16.1111	13.2222	11.1111	88	65.5	45	18	13.3	7	25.6	25.5	25.5		5.08
Free State	November	2016-11-17	IKROON230	JLW	Kroonstad	30	21.8889	13.8889	13.8889	6.94444	-11.1111	82	48.6	7	22	15.6	6	25.5	25.4	25.3		0
Free State	November	2016-11-18	IKROON231	JLW	Kroonstad	26.1111	17.8333	12.2222	7.77778	1.05556	-7.22222	77	40.3	11	15	8.4	2	25.6	25.6	25.5		0
Free State	November	2016-11-19	IKROON232	JLW	Kroonstad	27.2222	18.8333	10	12.2222	5.05556	0	77	44.2	17	12	5.4	0	25.6	25.6	25.5		0
Free State	November	2016-11-20	IKROON233	JLW	Kroonstad	28.8889	21.2778	12.2222	12.7778	8.27778	3.88889	77	47.1	22	16	7.7	0	25.6	25.5	25.4		0
Free State	November	2016-11-21	IKROON234	JLW	Kroonstad	28.8889	19.8889	-17.7778	12.7778	9.77778	-17.7778	82	52	0	24	12.6	2	25.6	24.5	0		1.02
Free State	November	2016-11-22	IKROON235	JLW	Kroonstad	30	22.7778	12.7778	12.7778	9.11111	5	82	47.4	20	9	4.1	0	25.6	25.6	25.6		0.25
Free State	November	2016-11-23	IKROON236	JLW	Kroonstad	31.1111	20.7778	-17.7778	16.1111	10.3333	-17.7778	78	47.1	0	28	13.5	0	25.7	23.4	0		1.02
Free State	November	2016-11-24	IKROON237	JLW	Kroonstad	28.8889	21.3333	17.2222	17.2222	15	7.22222	94	70.3	25	18	9.9	2	25.6	24.6	0		4.06
Free State	November	2016-11-25	IKROON238	JLW	Kroonstad	28.8889	22.7222	15	15	9.5	1.11111	94	50.2	19	17	6.8	0	25.6	25.5	25.4		0.25
Free State	November	2016-11-26	IKROON239	JLW	Kroonstad	31.1111	22.7778	15	12.7778	8.55556	-1.11111	77	46.2	13	14	7.7	3	25.6	25.5	25.5		0
Free State	November	2016-11-27	IKROON240	JLW	Kroonstad	32.7778	25.2222	17.7778	13.8889	11.4444	6.11111	73	46.6	20	22	14.6	9	25.6	25.5	25.5		0
Free State	November	2016-11-28	IKROON241	JLW	Kroonstad	36.1111	26	15	13.8889	5.72222	-6.11111	82	36.9	7	17	9.5	0	25.6	25.5	25.4		0
Free State	November	2016-11-29	IKROON242	JLW	Kroonstad	35	25.6667	13.8889	7.77778	-0.611111	-7.77778	39	21	7	21	8	0	25.6	25.5	25.5		0
Free State	November	2016-11-30	IKROON243	JLW	Kroonstad	37.2222	28.2778	15	6.11111	-3.5	-12.2222	48	16.7	6	25	11.4	0	25.6	25.5	25.4		4.06
Free State	December	2016-12-01	IKROON244	JLW	Kroonstad	32.7778	25.7778	13.8889	8.88889	0.722222	-11.1111	45	22	7	18	9.5	0	25.5	25.5	25.4		0
Free State	December	2016-12-02	IKROON245	JLW	Kroonstad	32.2222	22.5556	12.7778	8.88889	3	-3.88889	67	32.7	10	10	5.1	0	25.6	25.5	25.5		0
Free State	December	2016-12-03	IKROON246	JLW	Kroonstad	33.8889	25	16.1111	13.8889	6.83333	0	77	36.4	12	15	7.2	0	25.6	25.5	25.4		0
Free State	December	2016-12-04	IKROON247	JLW	Kroonstad	37.2222	27.7222	16.1111	11.1111	3.94444	-2.22222	49	25.1	9	32	13.2	0	25.6	25.5	25.4		0
Free State	December	2016-12-05	IKROON248	JLW	Kroonstad	32.7778	25.2778	18.8889	13.8889	10.5556	6.11111	64	41.6	20	22	10.9	3	25.7	23.9	0		1.02
Free State	December	2016-12-06	IKROON249	JLW	Kroonstad	33.8889	25.7222	17.2222	15	9.33333	0	73	41.4	12	22	14.3	6	25.6	25.6	25.5		0
Free State	December	2016-12-07	IKROON250	JLW	Kroonstad	32.7778	26.7222	18.8889	12.2222	9.05556	6.11111	52	34.1	20	20	11.9	3	25.6	25.6	25.5		1.02
Free State	December	2016-12-08	IKROON251	JLW	Kroonstad	31.1111	22.1111	17.7778	16.1111	12.9444	7.77778	88	60.2	24	24	12	5	25.6	25.6	25.5		0.25
Free State	December	2016-12-09	IKROON252	JLW	Kroonstad	32.2222	23.8889	15	15	11.8333	1.11111	94	53.8	14	18	8.5	2	25.6	25.5	25.4		7.11
Free State	December	2016-12-10	IKROON253	JLW	Kroonstad	32.2222	23.7222	12.7778	15	7.66667	2.22222	88	43.4	16	20	9.8	0	25.5	25.5	25.4		0.25
Free State	December	2016-12-11	IKROON254	JLW	Kroonstad	31.1111	24.5556	16.1111	13.8889	9.77778	3.88889	77	43.3	18	16	7.3	0	25.6	24.6	0		0
Free State	December	2016-12-12	IKROON255	JLW	Kroonstad	31.1111	21.1667	-17.7778	16.1111	13	-17.7778	83	59.5	0	29	19.6	7	25.6	23.7	0		14.99
Free State	December	2016-12-13	IKROON256	JLW	Kroonstad	30	23.2778	16.1111	13.8889	9.66667	1.11111	77	46.8	18	21	11.5	3	25.6	25.5	25.5		0
Free State	December	2016-12-14	IKROON257	JLW	Kroonstad	28.8889	20.3889	15	15	12.4444	8.88889	94	64	30	28	12.1	2	25.6	24.6	0		2.03
Free State	December	2016-12-15	IKROON258	JLW	Kroonstad	30	18.3333	-17.7778	16.1111	10.2778	-17.7778	94	56.2	0	17	7.4	0	25.6	23.2	0		0.51
Free State	December	2016-12-16	IKROON259	JLW	Kroonstad	32.7778	24.6667	17.2222	15	10.1667	1.11111	88	47.1	13	15	8.2	2	25.6	25.5	25.5		1.02
Free State	December	2016-12-17	IKROON260	JLW	Kroonstad	32.7778	24.7778	17.2222	15	11.8889	7.22222	82	49.7	21	16	8.1	3	25.6	25.5	25.5		0.25
Free State	December	2016-12-18	IKROON261	JLW	Kroonstad	35	26.1667	21.1111	16.1111	13.1111	11.1111	64	45.6	28	20	10.7	3	25.6	25.5	25.5		0
Free State	December	2016-12-19	IKROON262	JLW	Kroonstad	37.2222	27.6667	18.8889	13.8889	9.22222	1.11111	68	38.8	10	16	8	2	25.5	25.5	25.4		0.25
Free State	December	2016-12-20	IKROON263	JLW	Kroonstad	36.1111	28.1667	22.2222	12.7778	10.4444	3.88889	53	34.6	14	23	11.9	3	25.5	25.4	25.3		0
Free State	December	2016-12-21	IKROON264	JLW	Kroonstad	36.1111	26.2778	17.7778	15	8.61111	-6.11111	78	41.1	7	23	13.4	2	25.5	25.4	25.3
Free State	December	2016-12-22	IKROON265	JLW	Kroonstad	35	26.4444	17.2222	12.2222	8.44444	2.22222	72	36.6	13	22	9.7	0	25.5	25.5	25.4
Free State	December	2016-12-23	IKROON266	JLW	Kroonstad	36.1111	25.1667	-17.7778	13.8889	7.55556	-17.7778	77	33.5	0	30	14.8	2	25.5	23.8	0
Free State	December	2016-12-24	IKROON267	JLW	Kroonstad	31.1111	25.6111	20	2.77778	-4.55556	-8.88889	29	14.5	7	16	9.9	5	25.5	25.5	25.4
Free State	December	2016-12-25	IKROON268	JLW	Kroonstad	28.8889	21.8889	15	16.1111	10.6667	-2.22222	94	52.8	24	24	14.2	3	25.6	25.6	25.5
Free State	December	2016-12-26	IKROON269	JLW	Kroonstad	25	20	17.2222	16.1111	15.0556	13.8889	88	74.1	53	13	8.9	3	25.6	25.6	25.5
Free State	December	2016-12-27	IKROON270	JLW	Kroonstad	30	22.4444	16.1111	17.2222	14.5	10	88	64.5	30	23	9.1	2	25.6	25.6	25.5
Free State	December	2016-12-28	IKROON271	JLW	Kroonstad	30	17.0556	-17.7778	17.2222	9.11111	-17.7778	94	50.9	0	28	11.8	2	25.6	21.8	0
Free State	December	2016-12-29	IKROON272	JLW	Kroonstad	31.1111	23.7222	16.1111	17.2222	13.3333	7.77778	88	56.5	24	12	7	3	25.6	25.6	25.5		12.95
Free State	December	2016-12-30	IKROON273	JLW	Kroonstad	31.1111	23.2222	17.7778	15	13.6111	11.1111	78	56.7	33	17	10.8	2	25.7	25.6	25.6		0
Free State	December	2016-12-31	IKROON274	JLW	Kroonstad	32.2222	24.7778	16.1111	15	12.6667	7.77778	88	51.2	22	16	7.1	0	25.7	25.6	25.5
Free State	January	2017-01-01	IKROON275	JLW	Kroonstad	32.7778	24.6111	17.7778	17.2222	14	11.1111	78	54.9	26	28	9.3	0	25.6	25.6	25.5		0
Free State	January	2017-01-02	IKROON276	JLW	Kroonstad	33.8889	24.2778	-17.7778	17.7778	13.3333	-17.7778	88	52.5	0	16	9.5	1	25.6	24.7	0		0.51
Free State	January	2017-01-03	IKROON277	JLW	Kroonstad	22.7778	20.4444	17.7778	16.1111	14.1111	12.2222	83	67.8	53	23	10.5	0	25.6	25.6	25.5		0
Free State	January	2017-01-04	IKROON278	JLW	Kroonstad	18.8889	17.2778	16.1111	16.1111	15.4444	13.8889	100	89.3	78	16	9.1	0	25.7	25.6	25.6		0.51
Free State	January	2017-01-05	IKROON279	JLW	Kroonstad	21.1111	17.6111	16.1111	17.2222	15.7778	13.8889	100	89.6	73	16	8.5	0	25.6	25.5	25.5		16
Free State	January	2017-01-06	IKROON280	JLW	Kroonstad	21.1111	18.5	17.2222	17.7778	17	15	100	91.3	68	9	5.1	2	25.6	25.5	25.5		0
Free State	January	2017-01-07	IKROON281	JLW	Kroonstad	27.2222	21.0556	17.7778	17.7778	16.6667	15	94	77.2	48	14	3.9	0	25.6	25.6	25.5		6.1
Free State	January	2017-01-08	IKROON282	JLW	Kroonstad	27.2222	21.3333	16.1111	17.7778	15	12.2222	94	70.1	39	15	5.7	2	25.6	25.6	25.5		22.1
Free State	January	2017-01-09	IKROON283	JLW	Kroonstad	28.8889	22.8333	17.2222	17.7778	14.3889	7.77778	88	62.8	27	14	7.2	2	25.6	25.5	25.4		0
Free State	January	2017-01-10	IKROON284	JLW	Kroonstad	27.7778	21.2778	16.1111	17.2222	13.3889	7.22222	94	64.5	28	22	10.7	5	25.6	25.5	25.5		0
Free State	January	2017-01-11	IKROON285	JLW	Kroonstad	25	19.6111	17.2222	17.7778	15.3889	11.1111	100	77.5	53	20	11.3	0	25.6	25.6	25.5		0
Free State	January	2017-01-12	IKROON286	JLW	Kroonstad	25	18.3889	-17.7778	18.8889	15.2778	-17.7778	100	77.3	0	17	7.9	1	25.6	24.1	0		4.06
Free State	January	2017-01-13	IKROON287	JLW	Kroonstad	23.8889	19	17.2222	17.7778	16.2222	12.7778	100	84.1	69	21	7.7	1	25.6	25.5	25.5		1.02
Free State	January	2017-01-14	IKROON288	JLW	Kroonstad	30	21.8333	13.8889	17.2222	14.5556	7.22222	100	67.8	23	8	3.8	0	25.5	25.5	25.4		0
Free State	January	2017-01-15	IKROON289	JLW	Kroonstad	30	23.5	17.7778	16.1111	14.3333	10	83	59	29	16	9	3	25.5	25.5	25.4		0
Free State	January	2017-01-16	IKROON290	JLW	Kroonstad	28.8889	22.7778	17.2222	17.2222	14.4444	11.1111	83	60.3	37	17	7.7	0	25.6	25.5	25.4		1.02
Free State	January	2017-01-17	IKROON291	JLW	Kroonstad	26.1111	18.3333	13.8889	13.8889	11.9444	7.22222	94	68.5	30	9	5	1	25.7	25.6	25.6		0
Free State	January	2017-01-18	IKROON292	JLW	Kroonstad	27.7778	20.3333	12.2222	13.8889	10.4444	7.77778	82	56	28	10	6	2	25.7	25.6	25.6		0
Free State	January	2017-01-19	IKROON293	JLW	Kroonstad	31.1111	22.8333	16.1111	15	11.6667	7.77778	77	52.3	25	12	6.3	2	25.6	25.5	25.4		0
Free State	January	2017-01-20	IKROON294	JLW	Kroonstad	31.1111	24	17.2222	15	10.2222	2.22222	82	47.6	17	14	7.2	2	25.5	25.4	25.4		0
Free State	January	2017-01-21	IKROON295	JLW	Kroonstad	31.1111	23.6111	13.8889	16.1111	13.1111	7.22222	88	54.4	29	26	11.2	2	25.6	25.6	25.5		0
Free State	January	2017-01-22	IKROON296	JLW	Kroonstad	31.1111	24	17.2222	16.1111	13.7778	10	83	55	27	18	10.6	3	25.7	25.6	25.6		0
Free State	January	2017-01-23	IKROON297	JLW	Kroonstad	31.1111	24.6667	17.2222	16.1111	13.4444	10	77	52	29	10	5.8	1	25.7	25.6	25.5		0
Free State	January	2017-01-24	IKROON298	JLW	Kroonstad	25	20.7778	17.7778	17.7778	16.3889	13.8889	94	75.8	61	18	7.6	0	25.6	25.5	25.5		5.08
Free State	January	2017-01-25	IKROON299	JLW	Kroonstad	28.8889	21.8333	17.2222	17.2222	12	2.22222	100	61	19	10	5.6	2	25.6	25.5	25.5		0
Free State	January	2017-01-26	IKROON300	JLW	Kroonstad	31.1111	22.1667	12.2222	17.2222	12.6111	7.77778	88	58.4	24	20	7.8	0	25.6	25.6	25.5		0
Free State	January	2017-01-27	IKROON301	JLW	Kroonstad	30	22.6667	18.8889	17.7778	15.8889	7.22222	88	69	23	17	10.2	2	25.5	24.5	0		16
Free State	January	2017-01-28	IKROON302	JLW	Kroonstad	27.2222	19.8333	11.1111	15	4.77778	0	83	41.7	17	10	6	1	25.5	25.5	25.5		13.97
Free State	January	2017-01-29	IKROON303	JLW	Kroonstad	31.1111	21.1667	11.1111	7.77778	6.22222	2.77778	82	41.6	17	9	4.2	1	25.5	25.5	25.5		0
Free State	January	2017-01-30	IKROON304	JLW	Kroonstad	32.2222	22	12.7778	12.2222	7.44444	-2.77778	77	46.9	10	12	4.3	0	25.6	25.6	25.5		0
Free State	January	2017-01-31	IKROON305	JLW	Kroonstad	31.1111	23.1667	13.8889	15	12.3333	7.77778	88	53.9	27	13	7.6	2	25.7	25.6	25.5		0
Free State	February	2017-02-01	IKROON306	JLW	Kroonstad	32.7778	25.0556	15	13.8889	9.88889	5	72	41.7	17	13	7.5	0	25.6	25.6	25.5		0
Free State	February	2017-02-02	IKROON307	JLW	Kroonstad	27.7778	23.7222	20	16.1111	13.0556	10	78	52.6	34	10	5.9	0	25.6	25.6	25.5		0
Free State	February	2017-02-03	IKROON308	JLW	Kroonstad	28.8889	21.8889	17.7778	17.7778	14.6667	8.88889	100	67.1	28	21	8.1	1	25.6	25.6	25.5		0
Free State	February	2017-02-04	IKROON309	JLW	Kroonstad	22.2222	18.2222	17.2222	17.7778	17.2778	16.1111	100	93.2	73	15	5.8	0	25.6	25.5	25.5
Free State	February	2017-02-05	IKROON310	JLW	Kroonstad	26.1111	19.9444	17.7778	18.8889	17.4444	15	100	87.1	51	20	4.8	2	25.6	25.5	25.5		41.91
Free State	February	2017-02-06	IKROON311	JLW	Kroonstad	20	18.7778	17.7778	18.8889	17.2222	16.1111	100	89.6	83	12	6.9	0	25.7	25.6	25.6		36.07
Free State	February	2017-02-07	IKROON312	JLW	Kroonstad	25	20.6667	17.7778	18.8889	17.5556	16.1111	94	82.9	61	12	6	2	25.7	25.6	25.5		7.87
Free State	February	2017-02-08	IKROON313	JLW	Kroonstad	28.8889	21.8333	17.2222	17.7778	17.1667	12.7778	100	77.7	39	9	3.3	0	25.6	25.6	25.5		0
Free State	February	2017-02-09	IKROON314	JLW	Kroonstad	30	23.7222	17.2222	18.8889	17.1111	13.8889	100	69.2	40	9	3.8	0	25.6	25.6	25.5		0.25
Free State	February	2017-02-10	IKROON315	JLW	Kroonstad	28.8889	21.3333	17.2222	18.8889	16.7778	12.7778	94	76.1	48	18	7.3	1	25.7	25.6	25.6		1.02
Free State	February	2017-02-11	IKROON316	JLW	Kroonstad	27.7778	21.1667	15	18.8889	16	13.8889	94	73.8	42	12	6.3	0	25.6	25.6	25.5		51.05
Free State	February	2017-02-12	IKROON317	JLW	Kroonstad	26.1111	20.7222	17.2222	18.8889	17.5	16.1111	100	82.5	57	14	6.9	2	25.6	25.5	25.5		0.25
Free State	February	2017-02-13	IKROON318	JLW	Kroonstad	25	20.5556	16.1111	18.8889	17.5	15	94	83.5	65	17	8	0	25.6	25.5	25.5		0.51
Free State	February	2017-02-14	IKROON319	JLW	Kroonstad	28.8889	23.2222	15	18.8889	16.8889	13.8889	100	70	42	7	4.3	0	25.6	25.6	25.5		0.25
Free State	February	2017-02-15	IKROON320	JLW	Kroonstad	26.1111	21.6111	17.7778	20	18.2222	17.2222	100	82.7	65	17	9.1	0	25.7	25.6	25.6		0
Free State	February	2017-02-16	IKROON321	JLW	Kroonstad	28.8889	23.2778	18.8889	20	18.3333	17.2222	100	75.5	48	14	5	1	25.6	25.6	25.6		0
Free State	February	2017-02-17	IKROON322	JLW	Kroonstad	28.8889	23.1667	17.2222	17.7778	17.1667	16.1111	100	71.2	45	21	7.6	1	25.7	25.6	25.6		0
Free State	February	2017-02-18	IKROON323	JLW	Kroonstad	27.2222	22.5	17.2222	18.8889	16.4444	15	88	69.6	51	18	9	2	25.7	25.7	25.6		0
Free State	February	2017-02-19	IKROON324	JLW	Kroonstad	22.2222	18.6667	16.1111	18.8889	16.8889	15	100	89.3	73	15	7	0	25.7	25.6	25.6		0.76
Free State	February	2017-02-20	IKROON325	JLW	Kroonstad	18.8889	16.1111	-17.7778	17.2222	14.8333	-17.7778	100	88.7	0	15	10	3	25.6	24.6	0		17.02
Free State	February	2017-02-21	IKROON326	JLW	Kroonstad	18.8889	16.4444	13.8889	16.1111	14.7222	13.8889	100	90.5	83	10	7	2	25.5	25.5	25.5		69.09
Free State	February	2017-02-22	IKROON327	JLW	Kroonstad	26.1111	18.3889	12.7778	15	13.6667	12.2222	100	76.8	42	12	4.6	1	25.6	25.5	25.5		20.07
Free State	February	2017-02-23	IKROON328	JLW	Kroonstad	25	19.1667	15	16.1111	14.3333	12.7778	94	75.6	50	14	5.3	0	25.6	25.6	25.5		0
Free State	February	2017-02-24	IKROON329	JLW	Kroonstad	22.7778	18.7778	16.1111	17.2222	15.2778	12.7778	94	81	64	10	5.2	0	25.6	25.6	25.6		4.06
Free State	February	2017-02-25	IKROON330	JLW	Kroonstad	27.2222	18.7778	12.7778	17.2222	14.1111	12.2222	100	78.3	39	9	3.3	0	25.6	25.6	25.6		0.25
Free State	February	2017-02-26	IKROON331	JLW	Kroonstad	28.8889	20.4444	13.8889	16.1111	12.8889	8.88889	94	66	32	10	4	0	25.6	25.6	25.5		0
Free State	February	2017-02-27	IKROON332	JLW	Kroonstad	27.2222	19.5556	11.1111	17.2222	14.0556	10	94	72.5	47	14	5.4	0	25.6	25.6	25.5		0
Free State	February	2017-02-28	IKROON333	JLW	Kroonstad	25	20.1111	16.1111	17.2222	16.1667	13.8889	94	78.7	57	9	4.8	0	25.6	25.6	25.6		0
Free State	March	2017-03-01	IKROON334	JLW	Kroonstad	28.8889	20.6111	13.8889	17.7778	15.5556	12.7778	100	75.1	37	15	4	0	25.7	25.6	25.6		0
Free State	March	2017-03-02	IKROON335	JLW	Kroonstad	27.7778	21.3333	16.1111	17.2222	15.6111	12.7778	94	72.3	45	8	4	0	25.7	25.6	25.5		0
Free State	March	2017-03-03	IKROON336	JLW	Kroonstad	26.1111	16.7222	-17.7778	17.7778	13.3333	-17.7778	100	76.8	0	25	8.2	1	25.6	24.1	0		3.05
Free State	March	2017-03-04	IKROON337	JLW	Kroonstad	25	19.7778	16.1111	17.7778	16.2778	15	100	81.6	54	10	4.6	0	25.5	25.5	25.4		0.76
Free State	March	2017-03-05	IKROON338	JLW	Kroonstad	27.7778	21.2222	16.1111	17.2222	14.3333	10	100	69.2	32	15	4.9	0	25.6	25.5	25.5		0
Free State	March	2017-03-06	IKROON339	JLW	Kroonstad	28.8889	21	12.7778	17.2222	13.7778	10	100	68.4	30	7	2.5	0	25.6	25.6	25.6		0
Free State	March	2017-03-07	IKROON340	JLW	Kroonstad	28.8889	21.5556	13.8889	17.7778	14.7778	12.2222	94	69.4	35	6	2.9	0	25.7	25.6	25.6		0
Free State	March	2017-03-08	IKROON341	JLW	Kroonstad	28.8889	21.7778	16.1111	17.2222	14.7778	12.2222	94	68.1	35	8	3	0	25.6	25.6	25.5		0
Free State	March	2017-03-09	IKROON342	JLW	Kroonstad	26.1111	20.2778	15	15	13.5	12.2222	88	66.9	44	12	6.9	2	25.7	25.6	25.5		1.02
Free State	March	2017-03-10	IKROON343	JLW	Kroonstad	25	17.6111	12.2222	12.7778	10.6667	7.22222	94	66.3	36	9	4.2	0	25.8	25.7	25.7		0
Free State	March	2017-03-11	IKROON344	JLW	Kroonstad	26.1111	17.7222	10	12.2222	9.5	7.77778	88	61.9	36	13	5.6	0	25.7	25.6	25.6		0
Free State	March	2017-03-12	IKROON345	JLW	Kroonstad	30	20.6667	12.2222	13.8889	11.7778	8.88889	88	61	29	10	3.9	0	25.7	25.6	25.5		0
Free State	March	2017-03-13	IKROON346	JLW	Kroonstad	27.7778	20.8333	13.8889	16.1111	13.7222	12.7778	94	66	45	13	5.8	1	25.7	25.7	25.6		0.25
Free State	March	2017-03-14	IKROON347	JLW	Kroonstad	28.8889	20.9444	12.7778	15	11.4444	6.11111	100	60	25	14	5.4	0	25.7	25.6	25.6		0
Free State	March	2017-03-15	IKROON348	JLW	Kroonstad	27.2222	21.1667	13.8889	12.2222	7.83333	0	72	44.4	23	15	7.3	3	25.6	25.5	25.5		0
Free State	March	2017-03-16	IKROON349	JLW	Kroonstad	28.8889	18	7.77778	8.88889	4.33333	-2.22222	81	46.6	13	7	2.9	0	25.6	25.6	25.5		9.91
Free State	March	2017-03-17	IKROON350	JLW	Kroonstad	30	19.7778	8.88889	12.7778	8.5	5	87	53.5	20	12	4.5	0	25.7	25.6	25.6		0
Free State	March	2017-03-18	IKROON351	JLW	Kroonstad	31.1111	21.3333	10	15	10.4444	6.11111	94	55.4	21	12	5.5	0	25.8	25.7	25.7		0
Free State	March	2017-03-19	IKROON352	JLW	Kroonstad	28.8889	21.1111	15	13.8889	11.9444	10	82	57.4	30	12	6.3	1	25.9	25.8	25.8		0
Free State	March	2017-03-20	IKROON353	JLW	Kroonstad	27.7778	19.2778	12.2222	12.7778	9.77778	6.11111	88	58.5	25	9	2.8	0	25.9	25.8	25.8		0
Free State	March	2017-03-21	IKROON354	JLW	Kroonstad	28.8889	18.4444	11.1111	10	8.66667	3.88889	88	58.2	20	7	2.8	0	25.8	25.8	25.7		0
Free State	March	2017-03-22	IKROON355	JLW	Kroonstad	30	19.9444	11.1111	11.1111	8.77778	2.77778	88	53.1	18	8	3.3	0	25.7	25.7	25.6		0
Free State	March	2017-03-23	IKROON356	JLW	Kroonstad	28.8889	20.5556	11.1111	11.1111	9.05556	5	88	52.5	23	16	5.7	1	25.7	25.6	25.5		0
Free State	March	2017-03-24	IKROON357	JLW	Kroonstad	26.1111	19.2778	12.7778	12.7778	10.6667	8.88889	88	59.9	34	12	5.3	0	25.6	25.6	25.5		0
Free State	March	2017-03-25	IKROON358	JLW	Kroonstad	25	16.6667	10	12.2222	6.94444	1.11111	94	59.5	24	9	6	2	25.7	25.6	25.6		0
Free State	March	2017-03-26	IKROON359	JLW	Kroonstad	25	15.2222	7.22222	12.2222	7.72222	5	87	64.6	29	14	5.4	0	25.7	25.7	25.6		0
Free State	March	2017-03-27	IKROON360	JLW	Kroonstad	27.7778	18.1111	7.22222	11.1111	4.38889	-2.22222	87	48.4	15	14	6.7	0	25.7	25.6	25.6		0
Free State	March	2017-03-28	IKROON361	JLW	Kroonstad	28.8889	17.1667	5	3.88889	0.777778	-5	87	42	11	13	3.9	0	25.7	25.6	25.6		0
Free State	March	2017-03-29	IKROON362	JLW	Kroonstad	30	17	6.11111	7.77778	2.05556	-10	76	44.3	7	7	3.6	0	25.7	25.7	25.6		0
Free State	March	2017-03-30	IKROON363	JLW	Kroonstad	31.1111	19.3333	7.22222	12.7778	5.5	2.77778	82	47.3	17	10	4.2	0	25.8	25.7	25.7		0
Free State	March	2017-03-31	IKROON364	JLW	Kroonstad	31.1111	21.5	11.1111	10	8.44444	7.22222	82	47.6	22	8	3.6	0	25.8	25.7	25.7		0

## Sheet: 2014_2015 season comparison
Two-way ANOVA	Ordinary
Alpha	0.05
Source of Variation	% of total variation	P value	P value summary	Significant?
Interaction	1.51	<.001	***	Yes
Weather parameter	85.4	<.001	***	Yes
Province	0.376	<.001	***	Yes
ANOVA table	SS (Type III)	DF	MS	F (DFn, DFd)	P value
Interaction	40607	16	2538	F (16, 5939) = 50.7	P<.001
Row Factor	2299816	16	143739	F (16, 5939) = 2873	P<.001
Column Factor	10133	1	10133	F (1, 5939) = 203	P<.001
Residual	297105	5939	50
Number of families	1
Number of comparisons per family	17
Alpha	0.05
Bonferroni's multiple comparisons test	Predicted (LS) mean diff.	95.00% CI of diff.	Below threshold?	Summary
Mpumalanga - Free state
Temperature Maximum (°C)	-2.74	-4.95 to -0.524	Yes	**
Temperature average (°C)	-0.748	-2.96 to 1.47	No	ns
Temperature minimum (°C)	3.87	1.65 to 6.08	Yes	***
Dew point maximum (°C)	2.02	-0.195 to 4.24	No	ns
Dew point average (°C)	3.51	1.29 to 5.72	Yes	***
Dew point minimum (°C)	7.41	5.20 to 9.63	Yes	***
Humidity maximum (%)	3.95	1.74 to 6.17	Yes	***
Humidity average (%)	12	9.75 to 14.2	Yes	***
Humidity minimum (%)	17.2	15.0 to 19.4	Yes	***
Wind speed maximum (mph)	-4.52	-6.73 to -2.30	Yes	***
Wind speed average (mph)	-0.398	-2.61 to 1.82	No	ns
Wind speed minimum (mph)	2.32	0.105 to 4.54	Yes	*
Pressure maximum (in)	-0.481	-2.70 to 1.73	No	ns
Pressure average (in)	-0.398	-2.61 to 1.82	No	ns
Pressure minimum (in)	1.23	-0.980 to 3.45	No	ns
Precipitation (IN)	0.167	-3.77 to 4.10	No	ns
Total rainfall and/or snowmelt (mm)	2.06	-0.207 to 4.32	No	ns
Test details	Predicted (LS) mean 1	Predicted (LS) mean 2	Predicted (LS) mean diff.	SE of diff.	N1	N2	t	DF
Mpumalanga - Free state
Temperature Maximum (°C)	25.8	28.6	-2.74	0.745	179	182	3.68	5939
Temperature average (°C)	20.3	21	-0.748	0.745	179	182	1	5939
Temperature minimum (°C)	14.9	11	3.87	0.745	179	182	5.19	5939
Dew point maximum (°C)	13.7	11.7	2.02	0.745	179	182	2.71	5939
Dew point average (°C)	11.5	8.01	3.51	0.745	179	182	4.71	5939
Dew point minimum (°C)	8.6	1.19	7.41	0.745	179	182	9.96	5939
Humidity maximum (%)	82	78.1	3.95	0.745	179	182	5.31	5939
Humidity average (%)	60.9	49	12	0.745	179	182	16.1	5939
Humidity minimum (%)	38.4	21.1	17.2	0.745	179	182	23.1	5939
Wind speed maximum (mph)	11.7	16.2	-4.52	0.745	179	182	6.07	5939
Wind speed average (mph)	7.3	7.7	-0.398	0.745	179	182	0.535	5939
Wind speed minimum (mph)	3.44	1.12	2.32	0.745	179	182	3.12	5939
Pressure maximum (in)	25.1	25.6	-0.481	0.745	179	182	0.645	5939
Pressure average (in)	25	25.4	-0.398	0.745	179	182	0.534	5939
Pressure minimum (in)	24.6	23.4	1.23	0.745	179	182	1.66	5939
Precipitation (IN)	0.167	3.2e-14	0.167	1.32	179	34	0.126	5939
Total rainfall and/or snowmelt (mm)	3.3	1.24	2.06	0.762	172	173	2.7	5939

## Sheet: 2016_2017 season comparison
Two-way ANOVA	Ordinary
Alpha	0.05
Source of Variation	% of total variation	P value	P value summary	Significant?
Interaction	1.17	<.001	***	Yes
Weather factor	83.5	<.001	***	Yes
Province	0.413	<.001	***	Yes
ANOVA table	SS (Type III)	DF	MS	F (DFn, DFd)	P value
Interaction	34946	16	2184	F (16, 5919) = 31.7	P<.001
Weather factor	2497401	16	156088	F (16, 5919) = 2268	P<.001
Province	12360	1	12360	F (1, 5919) = 180	P<.001
Residual	407284	5919	68.8
Number of families	1
Number of comparisons per family	17
Alpha	0.05
Bonferroni's multiple comparisons test	Predicted (LS) mean diff.	95.00% CI of diff.	Below threshold?	Summary
Mpumalanga - Free state
Temperature Maximum (°C)	-1.45	-4.06 to 1.15	No	ns
Temperature average (°C)	0.88	-1.73 to 3.49	No	ns
Temperature minimum (°C)	5.63	3.03 to 8.24	Yes	***
Dew point maximum (°C)	2.39	-0.218 to 4.99	No	ns
Dew point average (°C)	4.16	1.55 to 6.76	Yes	***
Dew point minimum (°C)	8.99	6.38 to 11.6	Yes	***
Humidity maximum (%)	1.8	-0.801 to 4.41	No	ns
Humidity average (%)	8.88	6.27 to 11.5	Yes	***
Humidity minimum (%)	17.2	14.6 to 19.8	Yes	***
Wind speed maximum (mph)	-3.54	-6.14 to -0.933	Yes	***
Wind speed average (mph)	0.0184	-2.59 to 2.62	No	ns
Wind speed minimum (mph)	2.59	-0.0141 to 5.20	No	ns
Pressure maximum (in)	-0.441	-3.05 to 2.16	No	ns
Pressure average (in)	-0.231	-2.84 to 2.37	No	ns
Pressure minimum (in)	2.93	0.322 to 5.53	Yes	*
Precipitation (IN)	0.139	-3.91 to 4.19	No	ns
Total rainfall and/or snowmelt (mm)	0.498	-2.16 to 3.16	No	ns
Test details	Predicted (LS) mean 1	Predicted (LS) mean 2	Predicted (LS) mean diff.	SE of diff.	N1	N2	t	DF
Mpumalanga - Free state
Temperature Maximum (°C)	27.3	28.7	-1.45	0.876	177	182	1.66	5919
Temperature average (°C)	22	21.1	0.88	0.876	177	182	1.01	5919
Temperature minimum (°C)	17.1	11.5	5.63	0.876	177	182	6.43	5919
Dew point maximum (°C)	15.8	13.4	2.39	0.876	177	182	2.73	5919
Dew point average (°C)	13.7	9.5	4.16	0.876	177	182	4.75	5919
Dew point minimum (°C)	11.4	2.41	8.99	0.876	177	182	10.3	5919
Humidity maximum (%)	84.1	82.3	1.8	0.876	177	182	2.06	5919
Humidity average (%)	63.7	54.8	8.88	0.876	177	182	10.1	5919
Humidity minimum (%)	42.6	25.4	17.2	0.876	177	182	19.6	5919
Wind speed maximum (mph)	12.6	16.1	-3.54	0.876	177	182	4.04	5919
Wind speed average (mph)	7.83	7.81	0.0184	0.876	177	182	0.021	5919
Wind speed minimum (mph)	3.92	1.32	2.59	0.876	177	182	2.96	5919
Pressure maximum (in)	25.2	25.6	-0.441	0.876	177	182	0.504	5919
Pressure average (in)	25.1	25.4	-0.231	0.876	177	182	0.264	5919
Pressure minimum (in)	25.1	22.1	2.93	0.876	177	182	3.34	5919
Precipitation (IN)	0.139	-5.68e-14	0.139	1.36	177	47	0.102	5919
Total rainfall and/or snowmelt (mm)	3.12	2.62	0.498	0.895	173	171	0.557	5919
