# Supplementary material for: Biogeographical Distribution of Bacteria in Soils with Identical Agricultural Practices: Impacts of Environmental Factors
Source: Curr Microbiol. 2025 Aug 3;82(9):430. doi: 10.1007/s00284-025-04404-w (PMC12318886; doi:10.1007/s00284-025-04404-w)
Supplement: Supplementary file 2 — Supplementary file2 (XLSX 298 KB) [file 284_2025_4404_MOESM2_ESM.xlsx]

## Sheet: Environmental data
Name		SampleSite	Tillage	Nitrate Nitrogen (mg/kg)	Ammonium nitrogen (mg/kg)	Phosphorus (mg/kg)	pH (kCl)	Carbon (%)	Moisture (%)	Sand (%)	Silt (%)	Clay (%)	Temperature Maximum (°C)	Temperature average (°C)	Temperature minimum (°C)	Dew point maximum (°C)	Dew point average (°C)	Dew point minimum (°C)	Humidity maximum (%)	Humidity average (%)	Humidity minimum (%)	Wind speed maximum (mph)	Wind speed average (mph)	Wind speed minimum (mph)	Pressure maximum (in)	Pressure average (in)	Pressure minimum (in)	Precipitation (IN)
106FS	Maize	Free State	Conventional	29.92	2.41	26	4.34	1.9	4.54	66	3	30	28.5653	21.0424	11.0226	11.6789	8.01313	1.18742	78.0934	48.9819	21.1429	16.2088	7.69615	1.12088	25.6286	25.4264	23.3962	0	1.2363
21FS	Maize	Free State	Conventional	28.86	2.34	28	4.58	1.89	4.74	70	3	30	28.5653	21.0424	11.0226	11.6789	8.01313	1.18742	78.0934	48.9819	21.1429	16.2088	7.69615	1.12088	25.6286	25.4264	23.3962	0	1.2363
2FS	Maize	Free State	Non	32.1	2.83	25	4.5	1.82	6.29	43	18	34	28.5653	21.0424	11.0226	11.6789	8.01313	1.18742	78.0934	48.9819	21.1429	16.2088	7.69615	1.12088	25.6286	25.4264	23.3962	0	1.2363
30FS	Maize	Free State	Non	37.11	2.56	26	4.6	1.8	6.2	40	20	32	28.5653	21.0424	11.0226	11.6789	8.01313	1.18742	78.0934	48.9819	21.1429	16.2088	7.69615	1.12088	25.6286	25.4264	23.3962	0	1.2363
45FS	Maize	Free State	Non	32.11	2.8	25	4.54	1.9	6.3	46	18	32	28.5653	21.0424	11.0226	11.6789	8.01313	1.18742	78.0934	48.9819	21.1429	16.2088	7.69615	1.12088	25.6286	25.4264	23.3962	0	1.2363
4FS	Maize	Free State	Conventional	28.97	2.8	29	4.55	1.79	4.82	62	2	34	28.5653	21.0424	11.0226	11.6789	8.01313	1.18742	78.0934	48.9819	21.1429	16.2088	7.69615	1.12088	25.6286	25.4264	23.3962	0	1.2363
54FS	Maize	Free State	Non	34.3	2.9	22	4.58	1.85	6.4	43	21	30	28.5653	21.0424	11.0226	11.6789	8.01313	1.18742	78.0934	48.9819	21.1429	16.2088	7.69615	1.12088	25.6286	25.4264	23.3962	0	1.2363
62FS	Maize	Free State	Conventional	31.95	2.29	29	4.56	1.83	4.62	64	2	32	28.5653	21.0424	11.0226	11.6789	8.01313	1.18742	78.0934	48.9819	21.1429	16.2088	7.69615	1.12088	25.6286	25.4264	23.3962	0	1.2363
77FS	Maize	Free State	Non	33.3	2.5	24	4.54	1.83	6.24	44	19	35	28.5653	21.0424	11.0226	11.6789	8.01313	1.18742	78.0934	48.9819	21.1429	16.2088	7.69615	1.12088	25.6286	25.4264	23.3962	0	1.2363
86FS	Maize	Free State	Non	33.8	2.97	26	4.57	1.73	6.39	47	19	34	28.5653	21.0424	11.0226	11.6789	8.01313	1.18742	78.0934	48.9819	21.1429	16.2088	7.69615	1.12088	25.6286	25.4264	23.3962	0	1.2363
107FS	Soybean	Free State	Non	30.1	2.82	27	4.52	1.71	6.31	45	21	35	28.7454	21.0757	11.5049	13.4035	9.50275	2.40842	82.2857	54.8181	25.3736	16.1374	7.81044	1.32418	25.6242	25.3604	22.1484	0	2.61725
23FS	Soybean	Free State	Non	36.6	2.62	26	4.6	1.85	6.37	44	20	35	28.7454	21.0757	11.5049	13.4035	9.50275	2.40842	82.2857	54.8181	25.3736	16.1374	7.81044	1.32418	25.6242	25.3604	22.1484	0	2.61725
31FS	Soybean	Free State	Conventional	26.85	2.53	28	4.55	1.74	4.99	66	2	31	28.7454	21.0757	11.5049	13.4035	9.50275	2.40842	82.2857	54.8181	25.3736	16.1374	7.81044	1.32418	25.6242	25.3604	22.1484	0	2.61725
47FS	Soybean	Free State	Conventional	28.91	2.85	27	4.55	1.73	4.9	61	5	30	28.7454	21.0757	11.5049	13.4035	9.50275	2.40842	82.2857	54.8181	25.3736	16.1374	7.81044	1.32418	25.6242	25.3604	22.1484	0	2.61725
56FS	Soybean	Free State	Conventional	29.95	2.26	28	4.52	1.71	4.52	65	3	34	28.7454	21.0757	11.5049	13.4035	9.50275	2.40842	82.2857	54.8181	25.3736	16.1374	7.81044	1.32418	25.6242	25.3604	22.1484	0	2.61725
63FS	Soybean	Free State	Non	31.7	2.99	24	4.54	1.76	6.34	46	20	35	28.7454	21.0757	11.5049	13.4035	9.50275	2.40842	82.2857	54.8181	25.3736	16.1374	7.81044	1.32418	25.6242	25.3604	22.1484	0	2.61725
79FS	Soybean	Free State	Conventional	31.92	2.22	29	4.56	1.76	4.62	63	3	32	28.7454	21.0757	11.5049	13.4035	9.50275	2.40842	82.2857	54.8181	25.3736	16.1374	7.81044	1.32418	25.6242	25.3604	22.1484	0	2.61725
88FS	Soybean	Free State	Conventional	28.96	2.74	29	4.54	1.82	4.74	69	5	30	28.7454	21.0757	11.5049	13.4035	9.50275	2.40842	82.2857	54.8181	25.3736	16.1374	7.81044	1.32418	25.6242	25.3604	22.1484	0	2.61725
106MP	Maize	Mpumalanga	Conventional	33.17	2.3	15	3.9	0.77	5.7	74	9	11	25.8287	20.2927	14.8852	13.7027	11.5192	8.60025	82.0447	60.9441	38.3575	11.6927	7.29777	3.44134	25.148	25.0285	24.6307	0.167374	3.29535
21MP	Maize	Mpumalanga	Conventional	29.8	2.43	16	3.86	0.74	5.03	82	7	11	25.8287	20.2927	14.8852	13.7027	11.5192	8.60025	82.0447	60.9441	38.3575	11.6927	7.29777	3.44134	25.148	25.0285	24.6307	0.167374	3.29535
2MP	Maize	Mpumalanga	Non	29.35	3.57	19	4.07	1.08	5.89	61	8	16	25.8287	20.2927	14.8852	13.7027	11.5192	8.60025	82.0447	60.9441	38.3575	11.6927	7.29777	3.44134	25.148	25.0285	24.6307	0.167374	3.29535
30MP	Maize	Mpumalanga	Non	31.58	3.59	17	4.01	1.07	5.8	65	7	16	25.8287	20.2927	14.8852	13.7027	11.5192	8.60025	82.0447	60.9441	38.3575	11.6927	7.29777	3.44134	25.148	25.0285	24.6307	0.167374	3.29535
45MP	Maize	Mpumalanga	Non	31.54	3.77	17	4.01	1.01	5.87	63	7	14	25.8287	20.2927	14.8852	13.7027	11.5192	8.60025	82.0447	60.9441	38.3575	11.6927	7.29777	3.44134	25.148	25.0285	24.6307	0.167374	3.29535
4MP	Maize	Mpumalanga	Conventional	31.23	3.59	19	4.02	1.04	5.83	65	7	16	25.8287	20.2927	14.8852	13.7027	11.5192	8.60025	82.0447	60.9441	38.3575	11.6927	7.29777	3.44134	25.148	25.0285	24.6307	0.167374	3.29535
54MP	Maize	Mpumalanga	Non	33.2	3.73	19	4.1	1.03	5.98	59	6	12	25.8287	20.2927	14.8852	13.7027	11.5192	8.60025	82.0447	60.9441	38.3575	11.6927	7.29777	3.44134	25.148	25.0285	24.6307	0.167374	3.29535
62MP	Maize	Mpumalanga	Conventional	32.16	2.62	15	3.98	0.73	5.3	82	7	13	25.8287	20.2927	14.8852	13.7027	11.5192	8.60025	82.0447	60.9441	38.3575	11.6927	7.29777	3.44134	25.148	25.0285	24.6307	0.167374	3.29535
77MP	Maize	Mpumalanga	Non	32.23	3.8	18	4.09	1.09	5.84	59	8	17	25.8287	20.2927	14.8852	13.7027	11.5192	8.60025	82.0447	60.9441	38.3575	11.6927	7.29777	3.44134	25.148	25.0285	24.6307	0.167374	3.29535
86MP	Maize	Mpumalanga	Non	31.25	3.98	17	4.03	1.03	5.93	65	7	16	25.8287	20.2927	14.8852	13.7027	11.5192	8.60025	82.0447	60.9441	38.3575	11.6927	7.29777	3.44134	25.148	25.0285	24.6307	0.167374	3.29535
107MP	Soybean	Mpumalanga	Non	33.29	3.93	19	4.05	1.03	5.85	60	7	16	27.2913	21.9542	17.1343	15.7941	13.6601	11.3967	84.0904	63.696	42.5593	12.5989	7.82881	3.91525	25.1831	25.1294	25.0751	0.138814	3.11514
23MP	Soybean	Mpumalanga	Non	33.28	3.83	17	4.06	1.06	5.88	61	8	14	27.2913	21.9542	17.1343	15.7941	13.6601	11.3967	84.0904	63.696	42.5593	12.5989	7.82881	3.91525	25.1831	25.1294	25.0751	0.138814	3.11514
31MP	Soybean	Mpumalanga	Conventional	29.17	2.16	14	3.96	0.81	5.1	77	8	13	27.2913	21.9542	17.1343	15.7941	13.6601	11.3967	84.0904	63.696	42.5593	12.5989	7.82881	3.91525	25.1831	25.1294	25.0751	0.138814	3.11514
47MP	Soybean	Mpumalanga	Conventional	33.9	2.83	15	3.92	0.77	5.07	81	7	11	27.2913	21.9542	17.1343	15.7941	13.6601	11.3967	84.0904	63.696	42.5593	12.5989	7.82881	3.91525	25.1831	25.1294	25.0751	0.138814	3.11514
56MP	Soybean	Mpumalanga	Conventional	31.18	2.46	16	3.9	0.88	5.1	81	9	11	27.2913	21.9542	17.1343	15.7941	13.6601	11.3967	84.0904	63.696	42.5593	12.5989	7.82881	3.91525	25.1831	25.1294	25.0751	0.138814	3.11514
63MP	Soybean	Mpumalanga	Non	33.31	3.5	16	4.04	1.09	5.93	62	7	16	27.2913	21.9542	17.1343	15.7941	13.6601	11.3967	84.0904	63.696	42.5593	12.5989	7.82881	3.91525	25.1831	25.1294	25.0751	0.138814	3.11514
79MP	Soybean	Mpumalanga	Conventional	35.15	2.22	14	3.98	0.71	5.06	80	7	11	27.2913	21.9542	17.1343	15.7941	13.6601	11.3967	84.0904	63.696	42.5593	12.5989	7.82881	3.91525	25.1831	25.1294	25.0751	0.138814	3.11514
88MP	Soybean	Mpumalanga	Conventional	33.17	2.42	14	3.91	0.71	5.04	81	9	15	27.2913	21.9542	17.1343	15.7941	13.6601	11.3967	84.0904	63.696	42.5593	12.5989	7.82881	3.91525	25.1831	25.1294	25.0751	0.138814	3.11514
				7	4

## Sheet: Family correlation mpumalanga
Type of correlation: Pearson
Correlation matrix (Pearson):
Variables	Solirubrobacteraceae	Xanthobacteraceae	Acidothermaceae	o__Elsterales|f__	o__Acidobacteriales|f__	Ktedonobacteraceae	o__Gaiellales|f__	WD2101_soil_group	Mycobacteriaceae	Acetobacteraceae	Sphingomonadaceae	Bryobacteraceae	Solibacteraceae	Chthoniobacteraceae	Geodermatophilaceae	WPS-2	Gemmatimonadaceae	TK10	Bacillaceae	B12-WMSP1	67-14	Acidobacteriaceae_(Subgroup_1)	Micrococcaceae	Streptomycetaceae	Xiphinematobacteraceae	Micromonosporaceae	Gemmataceae	Pseudonocardiaceae	Nocardioidaceae	Beijerinckiaceae	c__Gammaproteobacteria|o__|f__	JG30-KF-CM45	JG30-KF-AS9	Chitinophagaceae	Isosphaeraceae	AD3	Frankiaceae	Intrasporangiaceae	C0119	o__Vicinamibacterales|f__	IMCC26256	Pedosphaeraceae	KD4-96	Oxalobacteraceae	Kineosporiaceae	Micropepsaceae	Gaiellaceae	SC-I-84	Pirellulaceae
Nitrate Nitrogen (mg/kg)	0.201663	-0.120508	0.267488	0.130646	-0.191642	0.0721824	0.217823	-0.427589	0.0918768	-0.135158	-0.156893	-0.332154	-0.175028	-0.286853	-0.408394	0.583003	-0.254261	-0.153279	0.128843	0.00784879	-0.0814252	-0.116101	-0.107407	0.115733	-0.272008	-0.0804814	-0.154458	0.183369	0.0717961	0.109074	0.0593564	-0.23891	0.201286	-0.206844	-0.364197	0.550152	0.0684613	-0.436321	-0.144339	-0.161221	0.316065	-0.0736687	0.0464093	-0.245269	-0.243928	0.1243	-0.389411	0.0794779	0.270032
Ammonium nitrogen (mg/kg)	-0.177669	0.133696	-0.0770821	0.246715	0.181008	0.401439	0.152579	-0.216965	-0.0422216	0.061193	-0.336445	0.0399677	0.398325	0.21487	-0.160242	-0.383666	0.0523206	-0.115519	-0.406614	-0.340349	-0.145872	-0.0344109	-0.462336	-0.00804422	0.377781	-0.292036	0.0539322	0.328423	0.175775	0.253555	0.270343	-0.331407	0.00864584	-0.128142	-0.323457	-0.0115474	-0.312226	-0.482189	0.0973602	0.331822	-0.351436	0.387172	-0.0487211	0.25466	0.0846722	0.307888	0.0533295	0.0929867	-0.427633
Phosphorus (mg/kg)	-0.138438	0.0981167	-0.0493612	0.285135	0.100045	0.391658	0.102835	-0.248031	-0.0573501	0.0229216	-0.496323	0.0994695	0.367425	0.284334	-0.120443	-0.480383	-0.117898	-0.317073	-0.415089	-0.414405	0.0809991	-0.215577	-0.319201	0.0884491	0.420423	-0.416894	0.20255	0.293438	0.125291	0.301408	0.174021	-0.224436	0.18698	-0.152171	-0.102749	-0.0214377	-0.261269	-0.498706	0.26478	0.295304	-0.459787	0.394176	-0.115417	0.304505	-0.115122	0.255411	-0.00352305	0.0706567	-0.262812
pH (kCl)	-0.203609	0.16252	0.0141167	0.417226	-0.0278419	0.335125	-0.0230994	-0.310548	-0.193675	0.108674	-0.183684	0.0098961	0.31735	0.225174	-0.0253043	-0.304473	0.0659419	-0.171755	-0.617232	-0.300667	-0.325985	-0.0343741	-0.298563	0.0231154	0.400114	-0.385001	0.27722	0.23799	0.39331	0.26405	0.219883	-0.241178	-0.0799859	-0.15176	-0.423978	0.19847	-0.0229322	-0.294248	0.307106	0.353357	-0.453913	0.389609	-0.217861	0.108737	-0.0881934	0.19088	-0.0627565	-0.138247	-0.180052
Carbon (%)	-0.165828	0.0522947	0.0215359	0.328691	0.117301	0.465557	0.182512	-0.253468	-0.0592739	0.144162	-0.278851	0.0833278	0.359792	0.185379	-0.0399967	-0.412856	0.0249808	-0.0533396	-0.527707	-0.226321	-0.128928	-0.0705745	-0.408164	-0.118561	0.317716	-0.336129	0.102407	0.258378	0.0762686	0.126958	0.196494	-0.146292	-0.029392	-0.183515	-0.217373	-0.0526283	-0.136694	-0.318344	0.103743	0.298489	-0.526919	0.444155	-0.0846392	0.294927	0.0713469	0.184251	0.163803	0.0911711	-0.370158
Moisture (%)	-0.151519	-0.0438189	-0.0239463	0.19758	0.113875	0.575315	0.235241	-0.234531	0.0596821	0.0895825	-0.257658	0.159215	0.358231	0.107293	0.00666247	-0.273668	0.0115751	0.033258	-0.630694	-0.133572	-0.297925	-0.0775602	-0.275601	-0.241446	0.244084	-0.413523	0.145791	0.320858	0.135909	0.227145	0.211013	0.00925259	-0.0975289	-0.240081	-0.197301	0.121287	-0.158281	-0.406392	0.147349	0.294866	-0.442388	0.375984	-0.153132	0.184226	0.00630616	0.203535	0.258936	-0.0799335	-0.361369
Sand (%)	0.126856	-0.0203496	-0.0380252	-0.307591	-0.0564235	-0.495636	-0.124368	0.244593	0.011202	-0.120271	0.201159	-0.0598788	-0.313694	-0.161389	-0.0131482	0.272641	0.00623405	0.132304	0.589329	0.155827	0.302112	0.0449624	0.329671	0.138671	-0.294905	0.366563	-0.11941	-0.260508	-0.201579	-0.180929	-0.186049	0.0832574	0.018837	0.190854	0.339391	-0.0672236	0.0854002	0.322337	-0.177397	-0.283092	0.421723	-0.36173	0.21416	-0.282656	-0.0251545	-0.17845	-0.0887367	0.0165831	0.280767
Silt (%)	-0.0736746	-0.0628687	-0.0834956	0.0607177	0.24189	0.151375	-0.0891087	0.378732	0.0604616	0.198152	0.30309	-0.154226	-0.239518	-0.175294	0.0646033	0.331813	0.188397	0.072972	0.221445	0.371041	-0.0366107	0.108628	0.0456257	-0.297981	-0.264859	0.212901	0.213006	-0.185455	-0.182662	-0.0522415	-0.295204	0.156154	-0.00651017	0.044536	0.0703291	-0.209195	-0.0335779	0.218398	-0.421104	-0.0510567	0.354467	-0.134128	-0.314946	-0.111061	0.116321	-0.0889784	0.127492	0.221627	0.00892385
Clay (%)	-0.0719251	0.173706	-0.14182	0.260499	0.314929	0.302751	-0.174464	0.0929082	-0.0277343	0.336227	-0.0352367	-0.0902284	0.285859	0.150866	-0.026413	-0.35013	0.0578507	-0.0983713	-0.389081	-0.134883	-0.228305	-0.0919477	-0.151419	0.0100054	0.252039	-0.195852	0.233156	0.340067	0.0416063	-0.0395471	0.0950651	-0.270687	-0.125982	-0.193542	-0.328682	-0.158979	-0.14897	-0.166896	-0.0251931	0.332331	-0.243598	0.187222	-0.361007	0.252226	0.246057	0.140252	0.0607526	-0.0703162	-0.540889
Temperature Maximum (°C)	0.343468	-0.231006	0.375705	-0.109245	-0.243952	-0.459513	0.0145691	-0.103516	0.107067	0.180053	0.323637	-0.138109	-0.311839	-0.229813	0.10903	0.44508	-0.00305584	-0.132603	0.401513	0.262989	0.244462	0.207842	0.111084	-0.0991655	-0.367264	0.323393	-0.252427	-0.0890046	-0.275008	-0.0848049	-0.233203	-0.00334092	0.0849656	-0.0632162	-0.117046	-0.182952	0.335127	0.363117	-0.0198979	-0.138282	0.534721	-0.205581	-0.0189232	-0.134028	0.333155	-0.0252349	-0.256323	0.161125	0.310604
Temperature average (°C)	0.343468	-0.231006	0.375705	-0.109245	-0.243952	-0.459513	0.0145691	-0.103516	0.107067	0.180053	0.323637	-0.138109	-0.311839	-0.229813	0.10903	0.44508	-0.00305584	-0.132603	0.401513	0.262989	0.244462	0.207842	0.111084	-0.0991655	-0.367264	0.323393	-0.252427	-0.0890046	-0.275008	-0.0848049	-0.233203	-0.00334092	0.0849656	-0.0632162	-0.117046	-0.182952	0.335127	0.363117	-0.0198979	-0.138282	0.534721	-0.205581	-0.0189232	-0.134028	0.333155	-0.0252349	-0.256323	0.161125	0.310604
Temperature minimum (°C)	0.343468	-0.231006	0.375705	-0.109245	-0.243952	-0.459513	0.0145691	-0.103516	0.107067	0.180053	0.323637	-0.138109	-0.311839	-0.229813	0.10903	0.44508	-0.00305584	-0.132603	0.401513	0.262989	0.244462	0.207842	0.111084	-0.0991655	-0.367264	0.323393	-0.252427	-0.0890046	-0.275008	-0.0848049	-0.233203	-0.00334092	0.0849656	-0.0632162	-0.117046	-0.182952	0.335127	0.363117	-0.0198979	-0.138282	0.534721	-0.205581	-0.0189232	-0.134028	0.333155	-0.0252349	-0.256323	0.161125	0.310604
Dew point maximum (°C)	0.343468	-0.231006	0.375705	-0.109245	-0.243952	-0.459513	0.0145691	-0.103516	0.107067	0.180053	0.323637	-0.138109	-0.311839	-0.229813	0.10903	0.44508	-0.00305584	-0.132603	0.401513	0.262989	0.244462	0.207842	0.111084	-0.0991655	-0.367264	0.323393	-0.252427	-0.0890046	-0.275008	-0.0848049	-0.233203	-0.00334092	0.0849656	-0.0632162	-0.117046	-0.182952	0.335127	0.363117	-0.0198979	-0.138282	0.534721	-0.205581	-0.0189232	-0.134028	0.333155	-0.0252349	-0.256323	0.161125	0.310604
Dew point average (°C)	0.343468	-0.231006	0.375705	-0.109245	-0.243952	-0.459513	0.0145691	-0.103516	0.107067	0.180053	0.323637	-0.138109	-0.311839	-0.229813	0.10903	0.44508	-0.00305584	-0.132603	0.401513	0.262989	0.244462	0.207842	0.111084	-0.0991655	-0.367264	0.323393	-0.252427	-0.0890046	-0.275008	-0.0848049	-0.233203	-0.00334092	0.0849656	-0.0632162	-0.117046	-0.182952	0.335127	0.363117	-0.0198979	-0.138282	0.534721	-0.205581	-0.0189232	-0.134028	0.333155	-0.0252349	-0.256323	0.161125	0.310604
Dew point minimum (°C)	0.343468	-0.231006	0.375705	-0.109245	-0.243952	-0.459513	0.0145691	-0.103516	0.107067	0.180053	0.323637	-0.138109	-0.311839	-0.229813	0.10903	0.44508	-0.00305584	-0.132603	0.401513	0.262989	0.244462	0.207842	0.111084	-0.0991655	-0.367264	0.323393	-0.252427	-0.0890046	-0.275008	-0.0848049	-0.233203	-0.00334092	0.0849656	-0.0632162	-0.117046	-0.182952	0.335127	0.363117	-0.0198979	-0.138282	0.534721	-0.205581	-0.0189232	-0.134028	0.333155	-0.0252349	-0.256323	0.161125	0.310604
Humidity maximum (%)	0.343468	-0.231006	0.375705	-0.109245	-0.243952	-0.459513	0.0145691	-0.103516	0.107067	0.180053	0.323637	-0.138109	-0.311839	-0.229813	0.10903	0.44508	-0.00305584	-0.132603	0.401513	0.262989	0.244462	0.207842	0.111084	-0.0991655	-0.367264	0.323393	-0.252427	-0.0890046	-0.275008	-0.0848049	-0.233203	-0.00334092	0.0849656	-0.0632162	-0.117046	-0.182952	0.335127	0.363117	-0.0198979	-0.138282	0.534721	-0.205581	-0.0189232	-0.134028	0.333155	-0.0252349	-0.256323	0.161125	0.310604
Humidity average (%)	0.343468	-0.231006	0.375705	-0.109245	-0.243952	-0.459513	0.0145691	-0.103516	0.107067	0.180053	0.323637	-0.138109	-0.311839	-0.229813	0.10903	0.44508	-0.00305584	-0.132603	0.401513	0.262989	0.244462	0.207842	0.111084	-0.0991655	-0.367264	0.323393	-0.252427	-0.0890046	-0.275008	-0.0848049	-0.233203	-0.00334092	0.0849656	-0.0632162	-0.117046	-0.182952	0.335127	0.363117	-0.0198979	-0.138282	0.534721	-0.205581	-0.0189232	-0.134028	0.333155	-0.0252349	-0.256323	0.161125	0.310604
Humidity minimum (%)	0.343468	-0.231006	0.375705	-0.109245	-0.243952	-0.459513	0.0145691	-0.103516	0.107067	0.180053	0.323637	-0.138109	-0.311839	-0.229813	0.10903	0.44508	-0.00305584	-0.132603	0.401513	0.262989	0.244462	0.207842	0.111084	-0.0991655	-0.367264	0.323393	-0.252427	-0.0890046	-0.275008	-0.0848049	-0.233203	-0.00334092	0.0849656	-0.0632162	-0.117046	-0.182952	0.335127	0.363117	-0.0198979	-0.138282	0.534721	-0.205581	-0.0189232	-0.134028	0.333155	-0.0252349	-0.256323	0.161125	0.310604
Wind speed maximum (mph)	0.343468	-0.231006	0.375705	-0.109245	-0.243952	-0.459513	0.0145691	-0.103516	0.107067	0.180053	0.323637	-0.138109	-0.311839	-0.229813	0.10903	0.44508	-0.00305584	-0.132603	0.401513	0.262989	0.244462	0.207842	0.111084	-0.0991655	-0.367264	0.323393	-0.252427	-0.0890046	-0.275008	-0.0848049	-0.233203	-0.00334092	0.0849656	-0.0632162	-0.117046	-0.182952	0.335127	0.363117	-0.0198979	-0.138282	0.534721	-0.205581	-0.0189232	-0.134028	0.333155	-0.0252349	-0.256323	0.161125	0.310604
Wind speed average (mph)	0.343468	-0.231006	0.375705	-0.109245	-0.243952	-0.459513	0.0145691	-0.103516	0.107067	0.180053	0.323637	-0.138109	-0.311839	-0.229813	0.10903	0.44508	-0.00305584	-0.132603	0.401513	0.262989	0.244462	0.207842	0.111084	-0.0991655	-0.367264	0.323393	-0.252427	-0.0890046	-0.275008	-0.0848049	-0.233203	-0.00334092	0.0849656	-0.0632162	-0.117046	-0.182952	0.335127	0.363117	-0.0198979	-0.138282	0.534721	-0.205581	-0.0189232	-0.134028	0.333155	-0.0252349	-0.256323	0.161125	0.310604
Wind speed minimum (mph)	0.343468	-0.231006	0.375705	-0.109245	-0.243952	-0.459513	0.0145691	-0.103516	0.107067	0.180053	0.323637	-0.138109	-0.311839	-0.229813	0.10903	0.44508	-0.00305584	-0.132603	0.401513	0.262989	0.244462	0.207842	0.111084	-0.0991655	-0.367264	0.323393	-0.252427	-0.0890046	-0.275008	-0.0848049	-0.233203	-0.00334092	0.0849656	-0.0632162	-0.117046	-0.182952	0.335127	0.363117	-0.0198979	-0.138282	0.534721	-0.205581	-0.0189232	-0.134028	0.333155	-0.0252349	-0.256323	0.161125	0.310604
Pressure maximum (in)	0.343468	-0.231006	0.375705	-0.109245	-0.243952	-0.459513	0.0145691	-0.103516	0.107067	0.180053	0.323637	-0.138109	-0.311839	-0.229813	0.10903	0.44508	-0.00305584	-0.132603	0.401513	0.262989	0.244462	0.207842	0.111084	-0.0991655	-0.367264	0.323393	-0.252427	-0.0890046	-0.275008	-0.0848049	-0.233203	-0.00334092	0.0849656	-0.0632162	-0.117046	-0.182952	0.335127	0.363117	-0.0198979	-0.138282	0.534721	-0.205581	-0.0189232	-0.134028	0.333155	-0.0252349	-0.256323	0.161125	0.310604
Pressure average (in)	0.343468	-0.231006	0.375705	-0.109245	-0.243952	-0.459513	0.0145691	-0.103516	0.107067	0.180053	0.323637	-0.138109	-0.311839	-0.229813	0.10903	0.44508	-0.00305584	-0.132603	0.401513	0.262989	0.244462	0.207842	0.111084	-0.0991655	-0.367264	0.323393	-0.252427	-0.0890046	-0.275008	-0.0848049	-0.233203	-0.00334092	0.0849656	-0.0632162	-0.117046	-0.182952	0.335127	0.363117	-0.0198979	-0.138282	0.534721	-0.205581	-0.0189232	-0.134028	0.333155	-0.0252349	-0.256323	0.161125	0.310604
Pressure minimum (in)	0.343468	-0.231006	0.375705	-0.109245	-0.243952	-0.459513	0.0145691	-0.103516	0.107067	0.180053	0.323637	-0.138109	-0.311839	-0.229813	0.10903	0.44508	-0.00305584	-0.132603	0.401513	0.262989	0.244462	0.207842	0.111084	-0.0991655	-0.367264	0.323393	-0.252427	-0.0890046	-0.275008	-0.0848049	-0.233203	-0.00334092	0.0849656	-0.0632162	-0.117046	-0.182952	0.335127	0.363117	-0.0198979	-0.138282	0.534721	-0.205581	-0.0189232	-0.134028	0.333155	-0.0252349	-0.256323	0.161125	0.310604
Precipitation (IN)	-0.343468	0.231006	-0.375705	0.109245	0.243952	0.459513	-0.0145691	0.103516	-0.107067	-0.180053	-0.323637	0.138109	0.311839	0.229813	-0.10903	-0.44508	0.00305584	0.132603	-0.401513	-0.262989	-0.244462	-0.207842	-0.111084	0.0991655	0.367264	-0.323393	0.252427	0.0890046	0.275008	0.0848049	0.233203	0.00334092	-0.0849656	0.0632162	0.117046	0.182952	-0.335127	-0.363117	0.0198979	0.138282	-0.534721	0.205581	0.0189232	0.134028	-0.333155	0.0252349	0.256323	-0.161125	-0.310604
Total.rainfall.and.or.snowmelt	-0.343468	0.231006	-0.375705	0.109245	0.243952	0.459513	-0.0145691	0.103516	-0.107067	-0.180053	-0.323637	0.138109	0.311839	0.229813	-0.10903	-0.44508	0.00305584	0.132603	-0.401513	-0.262989	-0.244462	-0.207842	-0.111084	0.0991655	0.367264	-0.323393	0.252427	0.0890046	0.275008	0.0848049	0.233203	0.00334092	-0.0849656	0.0632162	0.117046	0.182952	-0.335127	-0.363117	0.0198979	0.138282	-0.534721	0.205581	0.0189232	0.134028	-0.333155	0.0252349	0.256323	-0.161125	-0.310604
Values in bold are different from 0 with a significance level alpha=0.05
p-values:
Variables	Solirubrobacteraceae	Xanthobacteraceae	Acidothermaceae	o__Elsterales|f__	o__Acidobacteriales|f__	Ktedonobacteraceae	o__Gaiellales|f__	WD2101_soil_group	Mycobacteriaceae	Acetobacteraceae	Sphingomonadaceae	Bryobacteraceae	Solibacteraceae	Chthoniobacteraceae	Geodermatophilaceae	WPS-2	Gemmatimonadaceae	TK10	Bacillaceae	B12-WMSP1	67-14	Acidobacteriaceae_(Subgroup_1)	Micrococcaceae	Streptomycetaceae	Xiphinematobacteraceae	Micromonosporaceae	Gemmataceae	Pseudonocardiaceae	Nocardioidaceae	Beijerinckiaceae	c__Gammaproteobacteria|o__|f__	JG30-KF-CM45	JG30-KF-AS9	Chitinophagaceae	Isosphaeraceae	AD3	Frankiaceae	Intrasporangiaceae	C0119	o__Vicinamibacterales|f__	IMCC26256	Pedosphaeraceae	KD4-96	Oxalobacteraceae	Kineosporiaceae	Micropepsaceae	Gaiellaceae	SC-I-84	Pirellulaceae
Nitrate Nitrogen (mg/kg)	0.42229	0.633853	0.28323	0.605356	0.44618	0.775928	0.385233	0.0767256	0.716915	0.592842	0.534124	0.178093	0.487267	0.248459	0.0924577	0.0111049	0.308605	0.543699	0.610385	0.975342	0.748066	0.646401	0.671416	0.647451	0.27486	0.750898	0.540568	0.466413	0.777099	0.666592	0.81502	0.339696	0.423176	0.410209	0.137328	0.0180024	0.787221	0.0702607	0.567713	0.522759	0.201341	0.771429	0.854908	0.326604	0.329341	0.623135	0.110193	0.753913	0.2785
Ammonium nitrogen (mg/kg)	0.480615	0.596885	0.761123	0.323669	0.472271	0.0986971	0.545563	0.387155	0.867886	0.809395	0.172211	0.874885	0.101586	0.391868	0.52532	0.116009	0.836649	0.648065	0.0940265	0.166975	0.563563	0.892176	0.0533837	0.974728	0.122188	0.239631	0.831684	0.183316	0.485381	0.309997	0.277926	0.17913	0.972839	0.612346	0.190425	0.963728	0.20717	0.0427131	0.700738	0.178553	0.152698	0.112434	0.847758	0.307821	0.738346	0.213887	0.83354	0.713631	0.0766914
Phosphorus (mg/kg)	0.58381	0.698515	0.845781	0.251428	0.692862	0.107977	0.684706	0.321011	0.821176	0.928066	0.0361684	0.694546	0.133618	0.252822	0.634039	0.0436101	0.641274	0.199828	0.0867266	0.0873001	0.749344	0.390274	0.196661	0.727087	0.0823493	0.085227	0.420209	0.237279	0.620344	0.224183	0.489816	0.370604	0.457526	0.54665	0.684956	0.932713	0.294998	0.0351457	0.288318	0.23417	0.0548868	0.10553	0.648356	0.219223	0.649201	0.306347	0.988931	0.780553	0.29205
pH (kCl)	0.417731	0.519369	0.955665	0.0849529	0.912676	0.174007	0.92751	0.209751	0.441277	0.667749	0.465633	0.968913	0.199414	0.368992	0.92061	0.219274	0.794891	0.495574	0.00635297	0.225381	0.186783	0.892291	0.228803	0.92746	0.099919	0.114639	0.265402	0.341616	0.106367	0.289699	0.380643	0.334992	0.752386	0.547749	0.0795226	0.429826	0.928033	0.235925	0.215112	0.150311	0.0584722	0.109997	0.385149	0.667568	0.727848	0.448024	0.804613	0.584336	0.474651
Carbon (%)	0.510785	0.836729	0.932405	0.182936	0.642975	0.0515285	0.468534	0.310167	0.815273	0.568193	0.262484	0.742366	0.142506	0.461456	0.874795	0.0886088	0.921622	0.833509	0.0243989	0.366494	0.610149	0.780803	0.0926592	0.639385	0.198867	0.17264	0.685956	0.300567	0.763576	0.615663	0.434527	0.56243	0.907833	0.466052	0.38624	0.835701	0.588604	0.197933	0.68206	0.228924	0.0246518	0.0648116	0.738445	0.234796	0.77846	0.464234	0.516031	0.719006	0.130531
Moisture (%)	0.548392	0.862932	0.924859	0.43194	0.652772	0.0124882	0.347386	0.348885	0.814022	0.723719	0.301963	0.528012	0.144373	0.671745	0.979068	0.271825	0.963641	0.895769	0.00501185	0.597228	0.229848	0.759683	0.268318	0.334439	0.329021	0.0880431	0.563783	0.194216	0.590767	0.364704	0.400626	0.970933	0.700242	0.337262	0.432604	0.631647	0.530466	0.0942236	0.559579	0.234897	0.066012	0.124119	0.544092	0.464297	0.980187	0.417903	0.299486	0.752543	0.140637
Sand (%)	0.615948	0.936122	0.880923	0.214353	0.824022	0.0364677	0.622944	0.327982	0.964813	0.634527	0.423474	0.813419	0.204927	0.522319	0.958704	0.273701	0.980414	0.600745	0.010061	0.536942	0.22305	0.859388	0.181557	0.583171	0.234832	0.134601	0.636972	0.296457	0.422486	0.472467	0.459809	0.742577	0.940861	0.448086	0.168249	0.790987	0.736172	0.192053	0.481297	0.25499	0.0813075	0.140211	0.393471	0.255755	0.921079	0.478658	0.726232	0.947928	0.259081
Silt (%)	0.771411	0.80427	0.741864	0.81085	0.333524	0.548777	0.725126	0.121173	0.811634	0.430581	0.221481	0.541184	0.338432	0.486595	0.798973	0.178566	0.454062	0.773537	0.377183	0.129545	0.885325	0.667881	0.857334	0.229756	0.28817	0.396324	0.396086	0.461267	0.468162	0.836893	0.234335	0.536075	0.979546	0.860709	0.781547	0.40479	0.894772	0.383949	0.0818018	0.840546	0.148945	0.595689	0.203028	0.660859	0.645773	0.725514	0.614167	0.376781	0.971966
Clay (%)	0.776707	0.490615	0.574561	0.296475	0.203054	0.222023	0.488694	0.713863	0.913013	0.172507	0.889603	0.721802	0.250175	0.550137	0.917143	0.154334	0.819639	0.697767	0.110522	0.593602	0.362192	0.716706	0.548659	0.968569	0.312997	0.436059	0.351799	0.16735	0.869796	0.876192	0.707494	0.27729	0.618403	0.441598	0.18295	0.528633	0.555217	0.508028	0.920958	0.177848	0.330015	0.456933	0.141065	0.312625	0.325003	0.578841	0.810743	0.781587	0.0204582
Temperature Maximum (°C)	0.16287	0.356386	0.124422	0.666099	0.32929	0.0550501	0.954245	0.682721	0.672402	0.474649	0.190163	0.584714	0.207764	0.358943	0.666719	0.0641896	0.990398	0.599915	0.0986296	0.291713	0.328249	0.407905	0.660795	0.695437	0.133801	0.190517	0.312228	0.725436	0.269391	0.73795	0.351701	0.989503	0.73747	0.803208	0.643701	0.467445	0.174004	0.138585	0.937537	0.58424	0.0222346	0.413138	0.940591	0.595965	0.176709	0.920827	0.304563	0.523008	0.209664
Temperature average (°C)	0.16287	0.356386	0.124422	0.666099	0.32929	0.0550501	0.954245	0.682721	0.672402	0.474649	0.190163	0.584714	0.207764	0.358943	0.666719	0.0641896	0.990398	0.599915	0.0986296	0.291713	0.328249	0.407905	0.660795	0.695437	0.133801	0.190517	0.312228	0.725436	0.269391	0.73795	0.351701	0.989503	0.73747	0.803208	0.643701	0.467445	0.174004	0.138585	0.937537	0.58424	0.0222346	0.413138	0.940591	0.595965	0.176709	0.920827	0.304563	0.523008	0.209664
Temperature minimum (°C)	0.16287	0.356386	0.124422	0.666099	0.32929	0.0550501	0.954245	0.682721	0.672402	0.474649	0.190163	0.584714	0.207764	0.358943	0.666719	0.0641896	0.990398	0.599915	0.0986296	0.291713	0.328249	0.407905	0.660795	0.695437	0.133801	0.190517	0.312228	0.725436	0.269391	0.73795	0.351701	0.989503	0.73747	0.803208	0.643701	0.467445	0.174004	0.138585	0.937537	0.58424	0.0222346	0.413138	0.940591	0.595965	0.176709	0.920827	0.304563	0.523008	0.209664
Dew point maximum (°C)	0.16287	0.356386	0.124422	0.666099	0.32929	0.0550501	0.954245	0.682721	0.672402	0.474649	0.190163	0.584714	0.207764	0.358943	0.666719	0.0641896	0.990398	0.599915	0.0986296	0.291713	0.328249	0.407905	0.660795	0.695437	0.133801	0.190517	0.312228	0.725436	0.269391	0.73795	0.351701	0.989503	0.73747	0.803208	0.643701	0.467445	0.174004	0.138585	0.937537	0.58424	0.0222346	0.413138	0.940591	0.595965	0.176709	0.920827	0.304563	0.523008	0.209664
Dew point average (°C)	0.16287	0.356386	0.124422	0.666099	0.32929	0.0550501	0.954245	0.682721	0.672402	0.474649	0.190163	0.584714	0.207764	0.358943	0.666719	0.0641896	0.990398	0.599915	0.0986296	0.291713	0.328249	0.407905	0.660795	0.695437	0.133801	0.190517	0.312228	0.725436	0.269391	0.73795	0.351701	0.989503	0.73747	0.803208	0.643701	0.467445	0.174004	0.138585	0.937537	0.58424	0.0222346	0.413138	0.940591	0.595965	0.176709	0.920827	0.304563	0.523008	0.209664
Dew point minimum (°C)	0.16287	0.356386	0.124422	0.666099	0.32929	0.0550501	0.954245	0.682721	0.672402	0.474649	0.190163	0.584714	0.207764	0.358943	0.666719	0.0641896	0.990398	0.599915	0.0986296	0.291713	0.328249	0.407905	0.660795	0.695437	0.133801	0.190517	0.312228	0.725436	0.269391	0.73795	0.351701	0.989503	0.73747	0.803208	0.643701	0.467445	0.174004	0.138585	0.937537	0.58424	0.0222346	0.413138	0.940591	0.595965	0.176709	0.920827	0.304563	0.523008	0.209664
Humidity maximum (%)	0.16287	0.356386	0.124422	0.666099	0.32929	0.0550501	0.954245	0.682721	0.672402	0.474649	0.190163	0.584714	0.207764	0.358943	0.666719	0.0641896	0.990398	0.599915	0.0986296	0.291713	0.328249	0.407905	0.660795	0.695437	0.133801	0.190517	0.312228	0.725436	0.269391	0.73795	0.351701	0.989503	0.73747	0.803208	0.643701	0.467445	0.174004	0.138585	0.937537	0.58424	0.0222346	0.413138	0.940591	0.595965	0.176709	0.920827	0.304563	0.523008	0.209664
Humidity average (%)	0.16287	0.356386	0.124422	0.666099	0.32929	0.0550501	0.954245	0.682721	0.672402	0.474649	0.190163	0.584714	0.207764	0.358943	0.666719	0.0641896	0.990398	0.599915	0.0986296	0.291713	0.328249	0.407905	0.660795	0.695437	0.133801	0.190517	0.312228	0.725436	0.269391	0.73795	0.351701	0.989503	0.73747	0.803208	0.643701	0.467445	0.174004	0.138585	0.937537	0.58424	0.0222346	0.413138	0.940591	0.595965	0.176709	0.920827	0.304563	0.523008	0.209664
Humidity minimum (%)	0.16287	0.356386	0.124422	0.666099	0.32929	0.0550501	0.954245	0.682721	0.672402	0.474649	0.190163	0.584714	0.207764	0.358943	0.666719	0.0641896	0.990398	0.599915	0.0986296	0.291713	0.328249	0.407905	0.660795	0.695437	0.133801	0.190517	0.312228	0.725436	0.269391	0.73795	0.351701	0.989503	0.73747	0.803208	0.643701	0.467445	0.174004	0.138585	0.937537	0.58424	0.0222346	0.413138	0.940591	0.595965	0.176709	0.920827	0.304563	0.523008	0.209664
Wind speed maximum (mph)	0.16287	0.356386	0.124422	0.666099	0.32929	0.0550501	0.954245	0.682721	0.672402	0.474649	0.190163	0.584714	0.207764	0.358943	0.666719	0.0641896	0.990398	0.599915	0.0986296	0.291713	0.328249	0.407905	0.660795	0.695437	0.133801	0.190517	0.312228	0.725436	0.269391	0.73795	0.351701	0.989503	0.73747	0.803208	0.643701	0.467445	0.174004	0.138585	0.937537	0.58424	0.0222346	0.413138	0.940591	0.595965	0.176709	0.920827	0.304563	0.523008	0.209664
Wind speed average (mph)	0.16287	0.356386	0.124422	0.666099	0.32929	0.0550501	0.954245	0.682721	0.672402	0.474649	0.190163	0.584714	0.207764	0.358943	0.666719	0.0641896	0.990398	0.599915	0.0986296	0.291713	0.328249	0.407905	0.660795	0.695437	0.133801	0.190517	0.312228	0.725436	0.269391	0.73795	0.351701	0.989503	0.73747	0.803208	0.643701	0.467445	0.174004	0.138585	0.937537	0.58424	0.0222346	0.413138	0.940591	0.595965	0.176709	0.920827	0.304563	0.523008	0.209664
Wind speed minimum (mph)	0.16287	0.356386	0.124422	0.666099	0.32929	0.0550501	0.954245	0.682721	0.672402	0.474649	0.190163	0.584714	0.207764	0.358943	0.666719	0.0641896	0.990398	0.599915	0.0986296	0.291713	0.328249	0.407905	0.660795	0.695437	0.133801	0.190517	0.312228	0.725436	0.269391	0.73795	0.351701	0.989503	0.73747	0.803208	0.643701	0.467445	0.174004	0.138585	0.937537	0.58424	0.0222346	0.413138	0.940591	0.595965	0.176709	0.920827	0.304563	0.523008	0.209664
Pressure maximum (in)	0.16287	0.356386	0.124422	0.666099	0.32929	0.0550501	0.954245	0.682721	0.672402	0.474649	0.190163	0.584714	0.207764	0.358943	0.666719	0.0641896	0.990398	0.599915	0.0986296	0.291713	0.328249	0.407905	0.660795	0.695437	0.133801	0.190517	0.312228	0.725436	0.269391	0.73795	0.351701	0.989503	0.73747	0.803208	0.643701	0.467445	0.174004	0.138585	0.937537	0.58424	0.0222346	0.413138	0.940591	0.595965	0.176709	0.920827	0.304563	0.523008	0.209664
Pressure average (in)	0.16287	0.356386	0.124422	0.666099	0.32929	0.0550501	0.954245	0.682721	0.672402	0.474649	0.190163	0.584714	0.207764	0.358943	0.666719	0.0641896	0.990398	0.599915	0.0986296	0.291713	0.328249	0.407905	0.660795	0.695437	0.133801	0.190517	0.312228	0.725436	0.269391	0.73795	0.351701	0.989503	0.73747	0.803208	0.643701	0.467445	0.174004	0.138585	0.937537	0.58424	0.0222346	0.413138	0.940591	0.595965	0.176709	0.920827	0.304563	0.523008	0.209664
Pressure minimum (in)	0.16287	0.356386	0.124422	0.666099	0.32929	0.0550501	0.954245	0.682721	0.672402	0.474649	0.190163	0.584714	0.207764	0.358943	0.666719	0.0641896	0.990398	0.599915	0.0986296	0.291713	0.328249	0.407905	0.660795	0.695437	0.133801	0.190517	0.312228	0.725436	0.269391	0.73795	0.351701	0.989503	0.73747	0.803208	0.643701	0.467445	0.174004	0.138585	0.937537	0.58424	0.0222346	0.413138	0.940591	0.595965	0.176709	0.920827	0.304563	0.523008	0.209664
Precipitation (IN)	0.16287	0.356386	0.124422	0.666099	0.32929	0.0550501	0.954245	0.682721	0.672402	0.474649	0.190163	0.584714	0.207764	0.358943	0.666719	0.0641896	0.990398	0.599915	0.0986296	0.291713	0.328249	0.407905	0.660795	0.695437	0.133801	0.190517	0.312228	0.725436	0.269391	0.73795	0.351701	0.989503	0.73747	0.803208	0.643701	0.467445	0.174004	0.138585	0.937537	0.58424	0.0222346	0.413138	0.940591	0.595965	0.176709	0.920827	0.304563	0.523008	0.209664
Total.rainfall.and.or.snowmelt	0.16287	0.356386	0.124422	0.666099	0.32929	0.0550501	0.954245	0.682721	0.672402	0.474649	0.190163	0.584714	0.207764	0.358943	0.666719	0.0641896	0.990398	0.599915	0.0986296	0.291713	0.328249	0.407905	0.660795	0.695437	0.133801	0.190517	0.312228	0.725436	0.269391	0.73795	0.351701	0.989503	0.73747	0.803208	0.643701	0.467445	0.174004	0.138585	0.937537	0.58424	0.0222346	0.413138	0.940591	0.595965	0.176709	0.920827	0.304563	0.523008	0.209664
Values in bold are different from 0 with a significance level alpha=0.05
[truncated: 148 more columns]

## Sheet: Family correlation free state
Type of correlation: Pearson
Correlation matrix (Pearson):
Variables	Solirubrobacteraceae	Xanthobacteraceae	Acidothermaceae	o__Elsterales|f__	o__Acidobacteriales|f__	Ktedonobacteraceae	o__Gaiellales|f__	WD2101_soil_group	Mycobacteriaceae	Acetobacteraceae	Sphingomonadaceae	Bryobacteraceae	Solibacteraceae	Chthoniobacteraceae	Geodermatophilaceae	WPS-2	Gemmatimonadaceae	TK10	Bacillaceae	B12-WMSP1	67-14	Acidobacteriaceae_(Subgroup_1)	Micrococcaceae	Streptomycetaceae	Xiphinematobacteraceae	Micromonosporaceae	Gemmataceae	Pseudonocardiaceae	Nocardioidaceae	Beijerinckiaceae	c__Gammaproteobacteria|o__|f__	JG30-KF-CM45	JG30-KF-AS9	Chitinophagaceae	Isosphaeraceae	AD3	Frankiaceae	Intrasporangiaceae	C0119	o__Vicinamibacterales|f__	IMCC26256	Roseiflexaceae	Pedosphaeraceae	KD4-96	Oxalobacteraceae	Kineosporiaceae	Micropepsaceae	Gaiellaceae	SC-I-84
Nitrate Nitrogen (mg/kg)	-0.331259	0.0892035	-0.0731278	-0.1921	-0.0377314	-0.0608306	-0.15281	0.414723	0.122481	-0.213053	-0.0452772	0.13676	0.305908	0.0912064	-0.175885	0.000364687	0.281615	-0.244494	-0.0569035	-0.157818	-0.150444	-0.364336	-0.0951321	0.141372	-0.275529	-0.1685	0.0760542	-0.0850507	0.110568	0.0697527	0.205601	-0.224193	0.0204264	0.0218541	0.0305637	-0.0709883	0.147229	-0.205937	-0.215985	0.152569	0.180295	-0.00854209	0.0257798	0.0986168	-0.129906	0.123725	0.00688969	0.142697	-0.255697
Ammonium nitrogen (mg/kg)	-0.248625	-0.0383634	-0.500129	-0.102514	-0.270484	0.019132	0.00983925	0.0646132	0.0470165	-0.143593	0.110215	-0.171665	-0.239622	0.360466	-0.0958939	-0.251191	0.0570678	-0.314507	0.268465	-0.146743	0.370872	-0.266912	-0.330609	0.389027	0.0440664	0.131247	0.0560937	-0.253065	-0.135863	-0.378769	-0.206025	-0.111513	-0.11235	-0.433061	-0.265077	-0.161353	-0.158792	-0.251561	-0.118008	0.272576	0.0891199	0.17919	0.33071	0.236328	-0.488513	-0.115222	-0.278201	0.148283	-0.260404
Phosphorus (mg/kg)	0.147479	0.213903	0.231717	0.0759317	0.170072	0.0840416	0.0515028	-0.0799977	-0.0221454	-0.0535484	-0.104483	-0.315412	-0.145363	-0.0934326	-0.0899713	0.237055	0.0483303	0.248317	-0.275873	0.226929	-0.145746	0.32144	0.135641	-0.34638	0.151508	-0.202872	-0.176941	0.331648	0.20741	0.0735581	0.117421	0.00819211	0.226021	-0.0198608	-0.14465	0.343467	-0.119468	0.028607	0.00952258	0.201007	0.0292764	-0.082285	-0.0717343	0.250836	0.301747	0.0699527	0.192818	-0.166585	0.256445
pH (kCl)	0.0678383	0.31435	0.410619	-0.180257	0.295164	0.263315	0.286824	-0.156799	0.374378	-0.432498	0.0403129	0.0126707	0.12383	0.208598	-0.157032	0.214359	0.244129	-0.358931	0.173167	0.0864722	-0.0237499	0.189491	-0.111098	-0.23318	-0.51207	-0.409654	-0.586105	0.339347	0.280612	0.100305	-0.0474383	-0.455993	0.0695361	-0.227554	-0.288471	0.0422202	0.204502	-0.139363	-0.247961	0.289565	-0.00891867	-0.478376	-0.0495417	0.377557	-0.155115	0.498613	0.0560461	0.306444	0.0079616
Carbon (%)	-0.0406029	0.157056	-0.133665	-0.126797	-0.100282	-0.174869	-0.112003	-0.0156453	0.11569	-0.161811	-0.231125	0.129485	0.241573	0.0713462	-0.439399	0.0971346	0.107211	-0.0675126	0.218884	-0.105167	-0.102109	-0.234995	-0.23491	0.189981	-0.122289	0.385229	0.484372	0.0659416	-0.238945	-0.0150288	0.370907	0.521842	0.0590266	0.262643	0.186457	-0.11318	0.39501	-0.321489	0.169912	0.146801	0.0761661	0.0147467	-0.316083	0.0559271	-0.383287	0.0618488	-0.142017	0.14002	-0.00737059
Moisture (%)	-0.146307	-0.0166131	-0.311997	-0.174493	-0.194901	-0.178419	-0.169507	0.214277	0.14129	-0.106237	-0.0912405	0.247459	0.206643	0.216519	-0.144351	-0.0941121	0.207785	-0.22207	0.214728	-0.268255	-0.0804814	-0.418802	-0.218537	0.274308	-0.145187	0.167801	0.101313	-0.219408	-0.23375	-0.120537	-0.0411847	-0.0876239	-0.0462425	0.0271845	0.084924	-0.306954	0.0462882	-0.242671	-0.173299	0.0627456	0.181174	0.142457	0.114973	-0.0156734	-0.393475	0.134896	-0.145229	0.12504	-0.30748
Sand (%)	0.246689	-0.0024927	0.2811	0.126891	0.128543	0.188874	0.209033	-0.318832	-0.175723	0.0834645	0.105719	-0.233124	-0.253862	-0.134077	0.140963	0.0434177	-0.190032	0.23218	-0.17124	0.246049	0.164283	0.42029	0.140063	-0.224983	0.102621	-0.0271538	-0.0794588	0.159057	0.12748	0.105745	-0.00779581	0.168886	0.0423107	-0.0281649	-0.0449589	0.252152	-0.063931	0.193577	0.196364	-0.0461955	-0.142326	-0.0978204	-0.149712	0.0785831	0.280448	-0.0815194	0.0178953	-0.0720371	0.243287
Silt (%)	-0.199846	-0.055623	-0.356324	-0.183028	-0.224967	-0.16948	-0.223206	0.22883	0.0957321	-0.0908174	-0.0373801	0.220299	0.22174	0.211463	-0.148314	-0.175871	0.257085	-0.160531	0.134482	-0.268049	-0.0319542	-0.448178	-0.180794	0.263341	-0.0990068	0.173797	0.109245	-0.302779	-0.237039	-0.0722492	-0.0473138	-0.0745074	-0.104074	0.0356737	0.0751449	-0.267148	-0.0331574	-0.221278	-0.120372	0.0241406	0.197662	0.198091	0.117147	-0.018797	-0.306664	0.0573535	-0.162997	0.128186	-0.316199
Clay (%)	-0.0510816	0.271571	-0.16815	-0.381466	0.103161	-0.0428865	-0.33613	0.447929	0.00165646	-0.17347	-0.176626	0.200029	-0.00315025	-0.00770199	-0.125484	0.0779637	0.121219	-0.0356643	-0.0996748	0.0328939	-0.528835	-0.0362351	0.2991	-0.315018	0.0903119	0.0125171	0.111649	-0.108721	-0.14901	0.0847617	0.271178	-0.214502	0.118056	0.220023	-0.0495828	0.0088116	-0.138607	0.0766905	-0.358215	-0.0920506	0.208519	0.0373983	0.267928	-0.196448	0.0650577	0.0847285	0.326372	-0.245422	-0.0537435
Temperature Maximum (°C)	0.523247	-0.284056	0.209966	0.309691	0.130605	0.0791953	0.150163	-0.400455	0.0695639	0.196002	0.23289	0.0118963	0.0199042	-0.210403	0.374292	-0.246484	-0.167575	-0.0503685	0.0294358	0.125136	0.292411	0.228819	0.314262	-0.22556	0.0625625	0.0150825	-0.491044	-0.143066	0.252538	-0.105414	-0.0923497	-0.210769	-0.300933	-0.228333	0.168261	-0.133931	-0.238467	0.56033	0.145655	-0.387321	-0.276569	-0.115641	-0.232663	-0.0592735	0.269113	-0.00227335	-0.097391	0.252049	0.0992696
Temperature average (°C)	0.523247	-0.284056	0.209966	0.309691	0.130605	0.0791953	0.150163	-0.400455	0.0695639	0.196002	0.23289	0.0118963	0.0199042	-0.210403	0.374292	-0.246484	-0.167575	-0.0503685	0.0294358	0.125136	0.292411	0.228819	0.314262	-0.22556	0.0625625	0.0150825	-0.491044	-0.143066	0.252538	-0.105414	-0.0923497	-0.210769	-0.300933	-0.228333	0.168261	-0.133931	-0.238467	0.56033	0.145655	-0.387321	-0.276569	-0.115641	-0.232663	-0.0592735	0.269113	-0.00227335	-0.097391	0.252049	0.0992696
Temperature minimum (°C)	0.523247	-0.284056	0.209966	0.309691	0.130605	0.0791953	0.150163	-0.400455	0.0695639	0.196002	0.23289	0.0118963	0.0199042	-0.210403	0.374292	-0.246484	-0.167575	-0.0503685	0.0294358	0.125136	0.292411	0.228819	0.314262	-0.22556	0.0625625	0.0150825	-0.491044	-0.143066	0.252538	-0.105414	-0.0923497	-0.210769	-0.300933	-0.228333	0.168261	-0.133931	-0.238467	0.56033	0.145655	-0.387321	-0.276569	-0.115641	-0.232663	-0.0592735	0.269113	-0.00227335	-0.097391	0.252049	0.0992696
Dew point maximum (°C)	0.523247	-0.284056	0.209966	0.309691	0.130605	0.0791953	0.150163	-0.400455	0.0695639	0.196002	0.23289	0.0118963	0.0199042	-0.210403	0.374292	-0.246484	-0.167575	-0.0503685	0.0294358	0.125136	0.292411	0.228819	0.314262	-0.22556	0.0625625	0.0150825	-0.491044	-0.143066	0.252538	-0.105414	-0.0923497	-0.210769	-0.300933	-0.228333	0.168261	-0.133931	-0.238467	0.56033	0.145655	-0.387321	-0.276569	-0.115641	-0.232663	-0.0592735	0.269113	-0.00227335	-0.097391	0.252049	0.0992696
Dew point average (°C)	0.523247	-0.284056	0.209966	0.309691	0.130605	0.0791953	0.150163	-0.400455	0.0695639	0.196002	0.23289	0.0118963	0.0199042	-0.210403	0.374292	-0.246484	-0.167575	-0.0503685	0.0294358	0.125136	0.292411	0.228819	0.314262	-0.22556	0.0625625	0.0150825	-0.491044	-0.143066	0.252538	-0.105414	-0.0923497	-0.210769	-0.300933	-0.228333	0.168261	-0.133931	-0.238467	0.56033	0.145655	-0.387321	-0.276569	-0.115641	-0.232663	-0.0592735	0.269113	-0.00227335	-0.097391	0.252049	0.0992696
Dew point minimum (°C)	0.523247	-0.284056	0.209966	0.309691	0.130605	0.0791953	0.150163	-0.400455	0.0695639	0.196002	0.23289	0.0118963	0.0199042	-0.210403	0.374292	-0.246484	-0.167575	-0.0503685	0.0294358	0.125136	0.292411	0.228819	0.314262	-0.22556	0.0625625	0.0150825	-0.491044	-0.143066	0.252538	-0.105414	-0.0923497	-0.210769	-0.300933	-0.228333	0.168261	-0.133931	-0.238467	0.56033	0.145655	-0.387321	-0.276569	-0.115641	-0.232663	-0.0592735	0.269113	-0.00227335	-0.097391	0.252049	0.0992696
Humidity maximum (%)	0.523247	-0.284056	0.209966	0.309691	0.130605	0.0791953	0.150163	-0.400455	0.0695639	0.196002	0.23289	0.0118963	0.0199042	-0.210403	0.374292	-0.246484	-0.167575	-0.0503685	0.0294358	0.125136	0.292411	0.228819	0.314262	-0.22556	0.0625625	0.0150825	-0.491044	-0.143066	0.252538	-0.105414	-0.0923497	-0.210769	-0.300933	-0.228333	0.168261	-0.133931	-0.238467	0.56033	0.145655	-0.387321	-0.276569	-0.115641	-0.232663	-0.0592735	0.269113	-0.00227335	-0.097391	0.252049	0.0992696
Humidity average (%)	0.523247	-0.284056	0.209966	0.309691	0.130605	0.0791953	0.150163	-0.400455	0.0695639	0.196002	0.23289	0.0118963	0.0199042	-0.210403	0.374292	-0.246484	-0.167575	-0.0503685	0.0294358	0.125136	0.292411	0.228819	0.314262	-0.22556	0.0625625	0.0150825	-0.491044	-0.143066	0.252538	-0.105414	-0.0923497	-0.210769	-0.300933	-0.228333	0.168261	-0.133931	-0.238467	0.56033	0.145655	-0.387321	-0.276569	-0.115641	-0.232663	-0.0592735	0.269113	-0.00227335	-0.097391	0.252049	0.0992696
Humidity minimum (%)	0.523247	-0.284056	0.209966	0.309691	0.130605	0.0791953	0.150163	-0.400455	0.0695639	0.196002	0.23289	0.0118963	0.0199042	-0.210403	0.374292	-0.246484	-0.167575	-0.0503685	0.0294358	0.125136	0.292411	0.228819	0.314262	-0.22556	0.0625625	0.0150825	-0.491044	-0.143066	0.252538	-0.105414	-0.0923497	-0.210769	-0.300933	-0.228333	0.168261	-0.133931	-0.238467	0.56033	0.145655	-0.387321	-0.276569	-0.115641	-0.232663	-0.0592735	0.269113	-0.00227335	-0.097391	0.252049	0.0992696
Wind speed maximum (mph)	-0.523247	0.284056	-0.209966	-0.309691	-0.130605	-0.0791953	-0.150163	0.400455	-0.0695639	-0.196002	-0.23289	-0.0118963	-0.0199042	0.210403	-0.374292	0.246484	0.167575	0.0503685	-0.0294358	-0.125136	-0.292411	-0.228819	-0.314262	0.22556	-0.0625625	-0.0150825	0.491044	0.143066	-0.252538	0.105414	0.0923497	0.210769	0.300933	0.228333	-0.168261	0.133931	0.238467	-0.56033	-0.145655	0.387321	0.276569	0.115641	0.232663	0.0592735	-0.269113	0.00227335	0.097391	-0.252049	-0.0992696
Wind speed average (mph)	0.523247	-0.284056	0.209966	0.309691	0.130605	0.0791953	0.150163	-0.400455	0.0695639	0.196002	0.23289	0.0118963	0.0199042	-0.210403	0.374292	-0.246484	-0.167575	-0.0503685	0.0294358	0.125136	0.292411	0.228819	0.314262	-0.22556	0.0625625	0.0150825	-0.491044	-0.143066	0.252538	-0.105414	-0.0923497	-0.210769	-0.300933	-0.228333	0.168261	-0.133931	-0.238467	0.56033	0.145655	-0.387321	-0.276569	-0.115641	-0.232663	-0.0592735	0.269113	-0.00227335	-0.097391	0.252049	0.0992696
Wind speed minimum (mph)	0.523247	-0.284056	0.209966	0.309691	0.130605	0.0791953	0.150163	-0.400455	0.0695639	0.196002	0.23289	0.0118963	0.0199042	-0.210403	0.374292	-0.246484	-0.167575	-0.0503685	0.0294358	0.125136	0.292411	0.228819	0.314262	-0.22556	0.0625625	0.0150825	-0.491044	-0.143066	0.252538	-0.105414	-0.0923497	-0.210769	-0.300933	-0.228333	0.168261	-0.133931	-0.238467	0.56033	0.145655	-0.387321	-0.276569	-0.115641	-0.232663	-0.0592735	0.269113	-0.00227335	-0.097391	0.252049	0.0992696
Pressure maximum (in)	-0.523247	0.284056	-0.209966	-0.309691	-0.130605	-0.0791953	-0.150163	0.400455	-0.0695639	-0.196002	-0.23289	-0.0118963	-0.0199042	0.210403	-0.374292	0.246484	0.167575	0.0503685	-0.0294358	-0.125136	-0.292411	-0.228819	-0.314262	0.22556	-0.0625625	-0.0150825	0.491044	0.143066	-0.252538	0.105414	0.0923497	0.210769	0.300933	0.228333	-0.168261	0.133931	0.238467	-0.56033	-0.145655	0.387321	0.276569	0.115641	0.232663	0.0592735	-0.269113	0.00227335	0.097391	-0.252049	-0.0992696
Pressure average (in)	-0.523247	0.284056	-0.209966	-0.309691	-0.130605	-0.0791953	-0.150163	0.400455	-0.0695639	-0.196002	-0.23289	-0.0118963	-0.0199042	0.210403	-0.374292	0.246484	0.167575	0.0503685	-0.0294358	-0.125136	-0.292411	-0.228819	-0.314262	0.22556	-0.0625625	-0.0150825	0.491044	0.143066	-0.252538	0.105414	0.0923497	0.210769	0.300933	0.228333	-0.168261	0.133931	0.238467	-0.56033	-0.145655	0.387321	0.276569	0.115641	0.232663	0.0592735	-0.269113	0.00227335	0.097391	-0.252049	-0.0992696
Pressure minimum (in)	-0.523247	0.284056	-0.209966	-0.309691	-0.130605	-0.0791953	-0.150163	0.400455	-0.0695639	-0.196002	-0.23289	-0.0118963	-0.0199042	0.210403	-0.374292	0.246484	0.167575	0.0503685	-0.0294358	-0.125136	-0.292411	-0.228819	-0.314262	0.22556	-0.0625625	-0.0150825	0.491044	0.143066	-0.252538	0.105414	0.0923497	0.210769	0.300933	0.228333	-0.168261	0.133931	0.238467	-0.56033	-0.145655	0.387321	0.276569	0.115641	0.232663	0.0592735	-0.269113	0.00227335	0.097391	-0.252049	-0.0992696
Var1	0.523247	-0.284056	0.209966	0.309691	0.130605	0.0791953	0.150163	-0.400455	0.0695639	0.196002	0.23289	0.0118963	0.0199042	-0.210403	0.374292	-0.246484	-0.167575	-0.0503685	0.0294358	0.125136	0.292411	0.228819	0.314262	-0.22556	0.0625625	0.0150825	-0.491044	-0.143066	0.252538	-0.105414	-0.0923497	-0.210769	-0.300933	-0.228333	0.168261	-0.133931	-0.238467	0.56033	0.145655	-0.387321	-0.276569	-0.115641	-0.232663	-0.0592735	0.269113	-0.00227335	-0.097391	0.252049	0.0992696
Values in bold are different from 0 with a significance level alpha=0.05
p-values:
Variables	Solirubrobacteraceae	Xanthobacteraceae	Acidothermaceae	o__Elsterales|f__	o__Acidobacteriales|f__	Ktedonobacteraceae	o__Gaiellales|f__	WD2101_soil_group	Mycobacteriaceae	Acetobacteraceae	Sphingomonadaceae	Bryobacteraceae	Solibacteraceae	Chthoniobacteraceae	Geodermatophilaceae	WPS-2	Gemmatimonadaceae	TK10	Bacillaceae	B12-WMSP1	67-14	Acidobacteriaceae_(Subgroup_1)	Micrococcaceae	Streptomycetaceae	Xiphinematobacteraceae	Micromonosporaceae	Gemmataceae	Pseudonocardiaceae	Nocardioidaceae	Beijerinckiaceae	c__Gammaproteobacteria|o__|f__	JG30-KF-CM45	JG30-KF-AS9	Chitinophagaceae	Isosphaeraceae	AD3	Frankiaceae	Intrasporangiaceae	C0119	o__Vicinamibacterales|f__	IMCC26256	Roseiflexaceae	Pedosphaeraceae	KD4-96	Oxalobacteraceae	Kineosporiaceae	Micropepsaceae	Gaiellaceae	SC-I-84
Nitrate Nitrogen (mg/kg)	0.179337	0.724845	0.773066	0.445073	0.881837	0.810504	0.544947	0.0870327	0.628269	0.39598	0.858413	0.588424	0.217001	0.718901	0.485104	0.998854	0.257585	0.328183	0.822547	0.531685	0.551265	0.137167	0.707297	0.575785	0.268448	0.503899	0.764223	0.737215	0.66228	0.783297	0.413091	0.371137	0.935881	0.931409	0.904175	0.779547	0.5599	0.412309	0.389354	0.545589	0.474045	0.973165	0.919123	0.697047	0.607419	0.624755	0.978354	0.572174	0.305787
Ammonium nitrogen (mg/kg)	0.319815	0.879872	0.0345455	0.685643	0.277666	0.939937	0.969091	0.798942	0.853029	0.569738	0.6633	0.495803	0.338215	0.141705	0.705052	0.314683	0.822043	0.203692	0.281409	0.561213	0.129734	0.284308	0.180244	0.110576	0.862165	0.603682	0.825035	0.310964	0.590894	0.121134	0.412107	0.659558	0.657151	0.072625	0.287757	0.522414	0.529124	0.313946	0.64096	0.27382	0.725093	0.476804	0.180103	0.345098	0.0396817	0.648913	0.263645	0.557064	0.296657
Phosphorus (mg/kg)	0.559226	0.394053	0.354865	0.764592	0.49987	0.740231	0.83917	0.752351	0.930497	0.832866	0.679905	0.202325	0.56494	0.712313	0.722565	0.343572	0.848966	0.320437	0.267827	0.365172	0.563904	0.193363	0.591506	0.1591	0.54842	0.419455	0.482445	0.178795	0.408901	0.771764	0.642634	0.974264	0.367145	0.937653	0.566871	0.162872	0.636805	0.910286	0.970086	0.423832	0.908195	0.745489	0.777286	0.315389	0.223637	0.78269	0.443341	0.508829	0.304326
pH (kCl)	0.789116	0.20393	0.0905236	0.47414	0.234403	0.291093	0.248509	0.534372	0.125865	0.0730395	0.873812	0.960202	0.624458	0.406163	0.533757	0.393022	0.328929	0.143534	0.491982	0.732974	0.925474	0.451396	0.660754	0.351748	0.0298157	0.0913591	0.0105827	0.168308	0.259356	0.692099	0.851724	0.0571829	0.783955	0.363817	0.245681	0.86789	0.415646	0.581275	0.321152	0.243814	0.971982	0.0446243	0.845223	0.122427	0.538825	0.0351852	0.825181	0.216155	0.974988
Carbon (%)	0.872911	0.533695	0.596969	0.616113	0.692166	0.48767	0.658149	0.950869	0.647574	0.521217	0.35613	0.608594	0.334176	0.778462	0.0680806	0.701401	0.671983	0.790107	0.382865	0.677917	0.686824	0.347906	0.348085	0.450206	0.628811	0.114405	0.0416472	0.794892	0.339623	0.952803	0.129695	0.0263321	0.816031	0.292372	0.458808	0.654765	0.10473	0.193292	0.500278	0.561056	0.763885	0.953688	0.201313	0.825547	0.116399	0.807388	0.574026	0.579476	0.976844
Moisture (%)	0.562389	0.947834	0.207521	0.48862	0.438334	0.478734	0.501316	0.393206	0.576008	0.674807	0.7188	0.322166	0.410675	0.388155	0.567681	0.710306	0.408035	0.375803	0.392188	0.2818	0.750898	0.0836622	0.38364	0.270662	0.565416	0.505697	0.689151	0.381699	0.350539	0.633771	0.871105	0.729543	0.855424	0.914731	0.737594	0.215352	0.855283	0.331917	0.491647	0.804646	0.471856	0.572828	0.649627	0.950781	0.106208	0.593566	0.565302	0.62105	0.214526
Sand (%)	0.323721	0.992168	0.258493	0.61585	0.611223	0.452899	0.405162	0.197208	0.485512	0.741957	0.676314	0.351868	0.309391	0.59583	0.576899	0.864176	0.450081	0.353876	0.496886	0.325019	0.514786	0.0824565	0.579358	0.369409	0.685331	0.914827	0.75397	0.528426	0.6142	0.676238	0.975508	0.502909	0.867609	0.911667	0.859399	0.312773	0.801025	0.441514	0.434836	0.855569	0.573183	0.699385	0.553226	0.756603	0.259646	0.747783	0.943813	0.776368	0.330652
Silt (%)	0.426569	0.826482	0.146677	0.467257	0.369444	0.501387	0.373301	0.361059	0.705529	0.720054	0.88293	0.379718	0.37653	0.399598	0.55698	0.48514	0.303077	0.524562	0.59471	0.282184	0.899836	0.0621391	0.472802	0.291045	0.695903	0.490383	0.6661	0.221979	0.343605	0.775726	0.852109	0.768893	0.681096	0.888242	0.766968	0.283866	0.896083	0.377552	0.634239	0.924251	0.431745	0.430726	0.643414	0.940987	0.215808	0.821165	0.518127	0.612222	0.201139
Clay (%)	0.84047	0.275664	0.504799	0.118292	0.683757	0.865823	0.172639	0.0623019	0.994795	0.491213	0.483237	0.426139	0.990102	0.975803	0.619801	0.758468	0.631837	0.888272	0.693945	0.896905	0.0240399	0.886494	0.227927	0.202919	0.721554	0.960685	0.659168	0.667612	0.555109	0.738079	0.276387	0.392697	0.640823	0.380332	0.845096	0.972318	0.583347	0.762304	0.144392	0.716401	0.406344	0.882874	0.282409	0.434637	0.797586	0.738178	0.18623	0.326293	0.832265
Temperature Maximum (°C)	0.0258583	0.253306	0.40302	0.211078	0.605469	0.754762	0.552017	0.099604	0.783871	0.435702	0.352365	0.962633	0.937517	0.40202	0.125959	0.324138	0.506278	0.84267	0.907697	0.62078	0.239001	0.361084	0.204064	0.36815	0.805206	0.952635	0.0385159	0.571171	0.312007	0.677198	0.715515	0.401182	0.22495	0.362132	0.504514	0.596234	0.340619	0.0155785	0.564151	0.112284	0.266571	0.647715	0.352849	0.815274	0.280203	0.992857	0.700647	0.312977	0.695132
Temperature average (°C)	0.0258583	0.253306	0.40302	0.211078	0.605469	0.754762	0.552017	0.099604	0.783871	0.435702	0.352365	0.962633	0.937517	0.40202	0.125959	0.324138	0.506278	0.84267	0.907697	0.62078	0.239001	0.361084	0.204064	0.36815	0.805206	0.952635	0.0385159	0.571171	0.312007	0.677198	0.715515	0.401182	0.22495	0.362132	0.504514	0.596234	0.340619	0.0155785	0.564151	0.112284	0.266571	0.647715	0.352849	0.815274	0.280203	0.992857	0.700647	0.312977	0.695132
Temperature minimum (°C)	0.0258583	0.253306	0.40302	0.211078	0.605469	0.754762	0.552017	0.099604	0.783871	0.435702	0.352365	0.962633	0.937517	0.40202	0.125959	0.324138	0.506278	0.84267	0.907697	0.62078	0.239001	0.361084	0.204064	0.36815	0.805206	0.952635	0.0385159	0.571171	0.312007	0.677198	0.715515	0.401182	0.22495	0.362132	0.504514	0.596234	0.340619	0.0155785	0.564151	0.112284	0.266571	0.647715	0.352849	0.815274	0.280203	0.992857	0.700647	0.312977	0.695132
Dew point maximum (°C)	0.0258583	0.253306	0.40302	0.211078	0.605469	0.754762	0.552017	0.099604	0.783871	0.435702	0.352365	0.962633	0.937517	0.40202	0.125959	0.324138	0.506278	0.84267	0.907697	0.62078	0.239001	0.361084	0.204064	0.36815	0.805206	0.952635	0.0385159	0.571171	0.312007	0.677198	0.715515	0.401182	0.22495	0.362132	0.504514	0.596234	0.340619	0.0155785	0.564151	0.112284	0.266571	0.647715	0.352849	0.815274	0.280203	0.992857	0.700647	0.312977	0.695132
Dew point average (°C)	0.0258583	0.253306	0.40302	0.211078	0.605469	0.754762	0.552017	0.099604	0.783871	0.435702	0.352365	0.962633	0.937517	0.40202	0.125959	0.324138	0.506278	0.84267	0.907697	0.62078	0.239001	0.361084	0.204064	0.36815	0.805206	0.952635	0.0385159	0.571171	0.312007	0.677198	0.715515	0.401182	0.22495	0.362132	0.504514	0.596234	0.340619	0.0155785	0.564151	0.112284	0.266571	0.647715	0.352849	0.815274	0.280203	0.992857	0.700647	0.312977	0.695132
Dew point minimum (°C)	0.0258583	0.253306	0.40302	0.211078	0.605469	0.754762	0.552017	0.099604	0.783871	0.435702	0.352365	0.962633	0.937517	0.40202	0.125959	0.324138	0.506278	0.84267	0.907697	0.62078	0.239001	0.361084	0.204064	0.36815	0.805206	0.952635	0.0385159	0.571171	0.312007	0.677198	0.715515	0.401182	0.22495	0.362132	0.504514	0.596234	0.340619	0.0155785	0.564151	0.112284	0.266571	0.647715	0.352849	0.815274	0.280203	0.992857	0.700647	0.312977	0.695132
Humidity maximum (%)	0.0258583	0.253306	0.40302	0.211078	0.605469	0.754762	0.552017	0.099604	0.783871	0.435702	0.352365	0.962633	0.937517	0.40202	0.125959	0.324138	0.506278	0.84267	0.907697	0.62078	0.239001	0.361084	0.204064	0.36815	0.805206	0.952635	0.0385159	0.571171	0.312007	0.677198	0.715515	0.401182	0.22495	0.362132	0.504514	0.596234	0.340619	0.0155785	0.564151	0.112284	0.266571	0.647715	0.352849	0.815274	0.280203	0.992857	0.700647	0.312977	0.695132
Humidity average (%)	0.0258583	0.253306	0.40302	0.211078	0.605469	0.754762	0.552017	0.099604	0.783871	0.435702	0.352365	0.962633	0.937517	0.40202	0.125959	0.324138	0.506278	0.84267	0.907697	0.62078	0.239001	0.361084	0.204064	0.36815	0.805206	0.952635	0.0385159	0.571171	0.312007	0.677198	0.715515	0.401182	0.22495	0.362132	0.504514	0.596234	0.340619	0.0155785	0.564151	0.112284	0.266571	0.647715	0.352849	0.815274	0.280203	0.992857	0.700647	0.312977	0.695132
Humidity minimum (%)	0.0258583	0.253306	0.40302	0.211078	0.605469	0.754762	0.552017	0.099604	0.783871	0.435702	0.352365	0.962633	0.937517	0.40202	0.125959	0.324138	0.506278	0.84267	0.907697	0.62078	0.239001	0.361084	0.204064	0.36815	0.805206	0.952635	0.0385159	0.571171	0.312007	0.677198	0.715515	0.401182	0.22495	0.362132	0.504514	0.596234	0.340619	0.0155785	0.564151	0.112284	0.266571	0.647715	0.352849	0.815274	0.280203	0.992857	0.700647	0.312977	0.695132
Wind speed maximum (mph)	0.0258583	0.253306	0.40302	0.211078	0.605469	0.754762	0.552017	0.099604	0.783871	0.435702	0.352365	0.962633	0.937517	0.40202	0.125959	0.324138	0.506278	0.84267	0.907697	0.62078	0.239001	0.361084	0.204064	0.36815	0.805206	0.952635	0.0385159	0.571171	0.312007	0.677198	0.715515	0.401182	0.22495	0.362132	0.504514	0.596234	0.340619	0.0155785	0.564151	0.112284	0.266571	0.647715	0.352849	0.815274	0.280203	0.992857	0.700647	0.312977	0.695132
Wind speed average (mph)	0.0258583	0.253306	0.40302	0.211078	0.605469	0.754762	0.552017	0.099604	0.783871	0.435702	0.352365	0.962633	0.937517	0.40202	0.125959	0.324138	0.506278	0.84267	0.907697	0.62078	0.239001	0.361084	0.204064	0.36815	0.805206	0.952635	0.0385159	0.571171	0.312007	0.677198	0.715515	0.401182	0.22495	0.362132	0.504514	0.596234	0.340619	0.0155785	0.564151	0.112284	0.266571	0.647715	0.352849	0.815274	0.280203	0.992857	0.700647	0.312977	0.695132
Wind speed minimum (mph)	0.0258583	0.253306	0.40302	0.211078	0.605469	0.754762	0.552017	0.099604	0.783871	0.435702	0.352365	0.962633	0.937517	0.40202	0.125959	0.324138	0.506278	0.84267	0.907697	0.62078	0.239001	0.361084	0.204064	0.36815	0.805206	0.952635	0.0385159	0.571171	0.312007	0.677198	0.715515	0.401182	0.22495	0.362132	0.504514	0.596234	0.340619	0.0155785	0.564151	0.112284	0.266571	0.647715	0.352849	0.815274	0.280203	0.992857	0.700647	0.312977	0.695132
Pressure maximum (in)	0.0258583	0.253306	0.40302	0.211078	0.605469	0.754762	0.552017	0.099604	0.783871	0.435702	0.352365	0.962633	0.937517	0.40202	0.125959	0.324138	0.506278	0.84267	0.907697	0.62078	0.239001	0.361084	0.204064	0.36815	0.805206	0.952635	0.0385159	0.571171	0.312007	0.677198	0.715515	0.401182	0.22495	0.362132	0.504514	0.596234	0.340619	0.0155785	0.564151	0.112284	0.266571	0.647715	0.352849	0.815274	0.280203	0.992857	0.700647	0.312977	0.695132
Pressure average (in)	0.0258583	0.253306	0.40302	0.211078	0.605469	0.754762	0.552017	0.099604	0.783871	0.435702	0.352365	0.962633	0.937517	0.40202	0.125959	0.324138	0.506278	0.84267	0.907697	0.62078	0.239001	0.361084	0.204064	0.36815	0.805206	0.952635	0.0385159	0.571171	0.312007	0.677198	0.715515	0.401182	0.22495	0.362132	0.504514	0.596234	0.340619	0.0155785	0.564151	0.112284	0.266571	0.647715	0.352849	0.815274	0.280203	0.992857	0.700647	0.312977	0.695132
Pressure minimum (in)	0.0258583	0.253306	0.40302	0.211078	0.605469	0.754762	0.552017	0.099604	0.783871	0.435702	0.352365	0.962633	0.937517	0.40202	0.125959	0.324138	0.506278	0.84267	0.907697	0.62078	0.239001	0.361084	0.204064	0.36815	0.805206	0.952635	0.0385159	0.571171	0.312007	0.677198	0.715515	0.401182	0.22495	0.362132	0.504514	0.596234	0.340619	0.0155785	0.564151	0.112284	0.266571	0.647715	0.352849	0.815274	0.280203	0.992857	0.700647	0.312977	0.695132
Var1	0.0258583	0.253306	0.40302	0.211078	0.605469	0.754762	0.552017	0.099604	0.783871	0.435702	0.352365	0.962633	0.937517	0.40202	0.125959	0.324138	0.506278	0.84267	0.907697	0.62078	0.239001	0.361084	0.204064	0.36815	0.805206	0.952635	0.0385159	0.571171	0.312007	0.677198	0.715515	0.401182	0.22495	0.362132	0.504514	0.596234	0.340619	0.0155785	0.564151	0.112284	0.266571	0.647715	0.352849	0.815274	0.280203	0.992857	0.700647	0.312977	0.695132
Values in bold are different from 0 with a significance level alpha=0.05
[truncated: 236 more columns]

## Sheet: Genus Correlation Mpumalanga
Correlation matrix (Pearson):
Variables	Acidibacter	Acidicaldus	Acidiphilium	Acidothermus	Actinoallomurus	AKIW781	B12_WMSP1	Bacillus	Blastococcus	Bradyrhizobium	Bryobacter	C0119	Candidatus_Solibacter	Candidatus_Udaeobacter	Candidatus_Xiphinematobacter	Conexibacter	Crossiella	Dactylosporangium	Gaiella	Gemmatimonas	HSB_OF53_F07	IMCC26256	Jatrophihabitans	JG30_KF_AS9	JG30_KF_CM45	JG30_KF_CM66	JG30a_KF_32	KD4_96	Kribbella	Methylobacterium_Methylorubrum	Modestobacter	Mycobacterium	Nitrospira	Nocardioides	Pseudarthrobacter	Pseudolabrys	Pseudonocardia	Reyranella	Rubrobacter	SC_I_84	Solirubrobacter	Sphingomonas	Streptomyces	Terrabacter	TK10	uncultured	WD2101_soil_group	WPS_2
Nitrate Nitrogen (mg/kg)	0.20047	0.0280121	-0.229658	-0.133071	-0.392957	0.273119	-0.102998	-0.257951	0.0355072	0.214356	0.247281	0.198779	0.281608	0.200437	-0.00454	-0.1329	-0.012474	0.098526	-0.453612	0.24389	-0.112099	0.194272	-0.557361	-0.0533968	0.152473	0.311879	-0.140603	0.16521	0.208767	0.296637	-0.0216425	-0.191932	0.0143591	-0.0761142	0.154679	-0.0845413	-0.292391	0.333798	-0.297068	0.0608574	-0.0943217	0.0435036	0.21047	0.101205	-0.035013	0.0324454	0.363809	-0.106831
Ammonium nitrogen (mg/kg)	0.173906	-0.713587	-0.0470203	0.612081	-0.115633	-0.710393	0.605446	-0.0737999	-0.646258	0.33181	0.127422	-0.644489	-0.608262	-0.0272317	0.568039	0.64241	0.675991	-0.575031	-0.289059	-0.397894	0.426247	0.16136	0.206034	0.669877	-0.435239	-0.359639	-0.172104	-0.612164	-0.519595	-0.640873	-0.691718	0.62191	-0.658026	-0.607072	-0.661173	0.0353133	-0.326474	-0.326915	-0.32574	-0.276704	-0.570599	-0.674868	-0.554302	-0.4748	0.21998	0.0819102	-0.535663	0.585192
Phosphorus (mg/kg)	0.0938918	-0.645358	-0.147422	0.506959	0.0735519	-0.733454	0.398619	0.321071	-0.572056	0.384518	-0.124465	-0.624812	-0.610092	0.196178	0.579759	0.511595	0.430625	-0.471061	-0.0156035	-0.351115	0.360267	0.097183	0.179364	0.523689	-0.455281	-0.562299	0.0854141	-0.514078	-0.345345	-0.638171	-0.620391	0.437808	-0.520607	-0.485723	-0.563266	0.00303001	-0.155477	-0.349945	-0.141551	-0.14035	-0.494195	-0.645125	-0.426336	-0.29174	-0.0506772	0.203591	-0.428495	0.417103
pH (kCl)	0.173719	-0.503908	0.104266	0.36661	-0.414786	-0.381186	0.34174	0.016587	-0.419158	0.189793	0.281022	-0.412146	-0.285022	0.0225625	0.334129	0.394549	0.55797	-0.29824	-0.241723	-0.143429	0.140509	0.219485	0.19299	0.430893	-0.171865	-0.228092	-0.0889325	-0.473816	-0.330039	-0.475867	-0.502539	0.399631	-0.432665	-0.385439	-0.320584	0.0895254	-0.138442	-0.0114185	-0.169196	-0.196844	-0.298652	-0.41532	-0.300804	-0.254762	0.035617	-0.0658956	-0.238931	0.335984
Carbon (%)	0.290724	-0.697657	0.03832	0.611059	-0.106091	-0.745468	0.59199	0.00984457	-0.645975	0.332104	0.0651499	-0.669786	-0.639345	0.0492888	0.546174	0.622379	0.665547	-0.543084	-0.186107	-0.386475	0.387928	0.115132	0.344753	0.614659	-0.456519	-0.460667	-0.0501364	-0.615681	-0.500273	-0.53457	-0.668404	0.574343	-0.659287	-0.607529	-0.634716	0.155359	-0.196002	-0.371978	-0.240063	-0.288828	-0.49033	-0.604815	-0.579479	-0.488754	0.153845	-0.0466689	-0.538261	0.56673
Moisture (%)	0.228078	-0.578609	-0.0333064	0.448318	-0.224899	-0.574235	0.45026	-0.0168723	-0.559987	0.306738	0.00638536	-0.5704	-0.489072	0.0281684	0.431601	0.47913	0.506289	-0.407503	-0.308578	-0.219452	0.28928	0.192602	0.272986	0.492994	-0.337051	-0.203583	0.193655	-0.438582	-0.179678	-0.544603	-0.609708	0.488506	-0.472471	-0.564094	-0.462119	0.0249823	-0.0421215	-0.201132	-0.258444	-0.105137	-0.421232	-0.546538	-0.450646	-0.248411	0.131274	0.0467949	-0.365389	0.430059
Sand (%)	-0.198209	0.607801	-0.0333081	-0.49796	0.213822	0.614047	-0.470486	-0.0477534	0.551414	-0.316915	-0.0892407	0.588249	0.506134	-0.0145431	-0.476248	-0.515035	-0.579219	0.429443	0.315401	0.301096	-0.246784	-0.150899	-0.224111	-0.554508	0.354156	0.321085	-0.0845616	0.503775	0.313401	0.531845	0.598022	-0.489775	0.538329	0.543426	0.49882	-0.0872493	0.120104	0.270717	0.226195	0.167182	0.411459	0.566613	0.420048	0.320839	-0.0753342	-0.0337874	0.387417	-0.446054
Silt (%)	0.316171	-0.032139	-0.000257614	-0.00484531	-0.0056203	0.197709	0.0195207	0.213857	0.129921	0.100635	-0.261611	-0.0257706	-0.020256	0.0282883	-0.100349	-0.0431916	-0.191826	0.098484	0.174048	-0.199058	0.037197	-0.0456035	-0.0891809	-0.0580578	-0.0773648	-0.0736835	0.131805	-0.0929049	0.234596	0.427425	-0.0599315	-0.0520215	0.0232621	-0.0520612	0.1442	-0.0176218	0.0416188	-0.342611	-0.0161107	-0.230907	0.348391	0.145849	0.149334	-0.0769738	-0.0756135	-0.409265	-0.0165292	0.0464873
Clay (%)	-0.042813	-0.609816	0.334199	0.507458	-0.308326	-0.326577	0.435256	-0.104615	-0.354629	0.126099	0.11687	-0.424948	-0.456977	-0.0475679	0.474069	0.546	0.461309	-0.359543	-0.203438	-0.426644	0.235531	0.303329	0.162941	0.578533	-0.306759	-0.20954	-0.283174	-0.607596	-0.510282	-0.595769	-0.53671	0.494941	-0.49941	-0.443841	-0.407417	-0.222617	-0.185942	-0.350159	-0.153601	-0.437981	-0.0881275	-0.418661	-0.290476	-0.582895	0.266095	-0.100403	-0.593147	0.450153
Temperature Maximum (°C)	0.180343	0.184202	-0.269249	-0.191869	-0.157962	0.24402	-0.177903	0.129028	0.117455	0.187887	0.200121	0.253608	0.310183	0.358916	-0.00129661	-0.252598	-0.0239284	0.143328	0.0413269	0.0734647	0.0553768	-0.267095	-0.543152	-0.12061	0.0685694	0.144352	-0.348049	0.0612399	-0.121823	0.518924	0.222927	-0.393321	0.00586182	0.145155	0.153103	-0.0333078	-0.176955	0.0829196	-0.0237775	-0.135174	0.182195	0.168654	0.252248	-0.114982	-0.072861	0.11769	0.146477	-0.185638
Temperature average (°C)	0.180343	0.184202	-0.269249	-0.191869	-0.157962	0.24402	-0.177903	0.129028	0.117455	0.187887	0.200121	0.253608	0.310183	0.358916	-0.00129661	-0.252598	-0.0239284	0.143328	0.0413269	0.0734647	0.0553768	-0.267095	-0.543152	-0.12061	0.0685694	0.144352	-0.348049	0.0612399	-0.121823	0.518924	0.222927	-0.393321	0.00586182	0.145155	0.153103	-0.0333078	-0.176955	0.0829196	-0.0237775	-0.135174	0.182195	0.168654	0.252248	-0.114982	-0.072861	0.11769	0.146477	-0.185638
Temperature minimum (°C)	0.180343	0.184202	-0.269249	-0.191869	-0.157962	0.24402	-0.177903	0.129028	0.117455	0.187887	0.200121	0.253608	0.310183	0.358916	-0.00129661	-0.252598	-0.0239284	0.143328	0.0413269	0.0734647	0.0553768	-0.267095	-0.543152	-0.12061	0.0685694	0.144352	-0.348049	0.0612399	-0.121823	0.518924	0.222927	-0.393321	0.00586182	0.145155	0.153103	-0.0333078	-0.176955	0.0829196	-0.0237775	-0.135174	0.182195	0.168654	0.252248	-0.114982	-0.072861	0.11769	0.146477	-0.185638
Dew point maximum (°C)	0.180343	0.184202	-0.269249	-0.191869	-0.157962	0.24402	-0.177903	0.129028	0.117455	0.187887	0.200121	0.253608	0.310183	0.358916	-0.00129661	-0.252598	-0.0239284	0.143328	0.0413269	0.0734647	0.0553768	-0.267095	-0.543152	-0.12061	0.0685694	0.144352	-0.348049	0.0612399	-0.121823	0.518924	0.222927	-0.393321	0.00586182	0.145155	0.153103	-0.0333078	-0.176955	0.0829196	-0.0237775	-0.135174	0.182195	0.168654	0.252248	-0.114982	-0.072861	0.11769	0.146477	-0.185638
Dew point average (°C)	0.180343	0.184202	-0.269249	-0.191869	-0.157962	0.24402	-0.177903	0.129028	0.117455	0.187887	0.200121	0.253608	0.310183	0.358916	-0.00129661	-0.252598	-0.0239284	0.143328	0.0413269	0.0734647	0.0553768	-0.267095	-0.543152	-0.12061	0.0685694	0.144352	-0.348049	0.0612399	-0.121823	0.518924	0.222927	-0.393321	0.00586182	0.145155	0.153103	-0.0333078	-0.176955	0.0829196	-0.0237775	-0.135174	0.182195	0.168654	0.252248	-0.114982	-0.072861	0.11769	0.146477	-0.185638
Dew point minimum (°C)	0.180343	0.184202	-0.269249	-0.191869	-0.157962	0.24402	-0.177903	0.129028	0.117455	0.187887	0.200121	0.253608	0.310183	0.358916	-0.00129661	-0.252598	-0.0239284	0.143328	0.0413269	0.0734647	0.0553768	-0.267095	-0.543152	-0.12061	0.0685694	0.144352	-0.348049	0.0612399	-0.121823	0.518924	0.222927	-0.393321	0.00586182	0.145155	0.153103	-0.0333078	-0.176955	0.0829196	-0.0237775	-0.135174	0.182195	0.168654	0.252248	-0.114982	-0.072861	0.11769	0.146477	-0.185638
Humidity maximum (%)	0.180343	0.184202	-0.269249	-0.191869	-0.157962	0.24402	-0.177903	0.129028	0.117455	0.187887	0.200121	0.253608	0.310183	0.358916	-0.00129661	-0.252598	-0.0239284	0.143328	0.0413269	0.0734647	0.0553768	-0.267095	-0.543152	-0.12061	0.0685694	0.144352	-0.348049	0.0612399	-0.121823	0.518924	0.222927	-0.393321	0.00586182	0.145155	0.153103	-0.0333078	-0.176955	0.0829196	-0.0237775	-0.135174	0.182195	0.168654	0.252248	-0.114982	-0.072861	0.11769	0.146477	-0.185638
Humidity average (%)	0.180343	0.184202	-0.269249	-0.191869	-0.157962	0.24402	-0.177903	0.129028	0.117455	0.187887	0.200121	0.253608	0.310183	0.358916	-0.00129661	-0.252598	-0.0239284	0.143328	0.0413269	0.0734647	0.0553768	-0.267095	-0.543152	-0.12061	0.0685694	0.144352	-0.348049	0.0612399	-0.121823	0.518924	0.222927	-0.393321	0.00586182	0.145155	0.153103	-0.0333078	-0.176955	0.0829196	-0.0237775	-0.135174	0.182195	0.168654	0.252248	-0.114982	-0.072861	0.11769	0.146477	-0.185638
Humidity minimum (%)	0.180343	0.184202	-0.269249	-0.191869	-0.157962	0.24402	-0.177903	0.129028	0.117455	0.187887	0.200121	0.253608	0.310183	0.358916	-0.00129661	-0.252598	-0.0239284	0.143328	0.0413269	0.0734647	0.0553768	-0.267095	-0.543152	-0.12061	0.0685694	0.144352	-0.348049	0.0612399	-0.121823	0.518924	0.222927	-0.393321	0.00586182	0.145155	0.153103	-0.0333078	-0.176955	0.0829196	-0.0237775	-0.135174	0.182195	0.168654	0.252248	-0.114982	-0.072861	0.11769	0.146477	-0.185638
Wind speed maximum (mph)	0.180343	0.184202	-0.269249	-0.191869	-0.157962	0.24402	-0.177903	0.129028	0.117455	0.187887	0.200121	0.253608	0.310183	0.358916	-0.00129661	-0.252598	-0.0239284	0.143328	0.0413269	0.0734647	0.0553768	-0.267095	-0.543152	-0.12061	0.0685694	0.144352	-0.348049	0.0612399	-0.121823	0.518924	0.222927	-0.393321	0.00586182	0.145155	0.153103	-0.0333078	-0.176955	0.0829196	-0.0237775	-0.135174	0.182195	0.168654	0.252248	-0.114982	-0.072861	0.11769	0.146477	-0.185638
Wind speed average (mph)	0.180343	0.184202	-0.269249	-0.191869	-0.157962	0.24402	-0.177903	0.129028	0.117455	0.187887	0.200121	0.253608	0.310183	0.358916	-0.00129661	-0.252598	-0.0239284	0.143328	0.0413269	0.0734647	0.0553768	-0.267095	-0.543152	-0.12061	0.0685694	0.144352	-0.348049	0.0612399	-0.121823	0.518924	0.222927	-0.393321	0.00586182	0.145155	0.153103	-0.0333078	-0.176955	0.0829196	-0.0237775	-0.135174	0.182195	0.168654	0.252248	-0.114982	-0.072861	0.11769	0.146477	-0.185638
Wind speed minimum (mph)	0.180343	0.184202	-0.269249	-0.191869	-0.157962	0.24402	-0.177903	0.129028	0.117455	0.187887	0.200121	0.253608	0.310183	0.358916	-0.00129661	-0.252598	-0.0239284	0.143328	0.0413269	0.0734647	0.0553768	-0.267095	-0.543152	-0.12061	0.0685694	0.144352	-0.348049	0.0612399	-0.121823	0.518924	0.222927	-0.393321	0.00586182	0.145155	0.153103	-0.0333078	-0.176955	0.0829196	-0.0237775	-0.135174	0.182195	0.168654	0.252248	-0.114982	-0.072861	0.11769	0.146477	-0.185638
Pressure maximum (in)	0.180343	0.184202	-0.269249	-0.191869	-0.157962	0.24402	-0.177903	0.129028	0.117455	0.187887	0.200121	0.253608	0.310183	0.358916	-0.00129661	-0.252598	-0.0239284	0.143328	0.0413269	0.0734647	0.0553768	-0.267095	-0.543152	-0.12061	0.0685694	0.144352	-0.348049	0.0612399	-0.121823	0.518924	0.222927	-0.393321	0.00586182	0.145155	0.153103	-0.0333078	-0.176955	0.0829196	-0.0237775	-0.135174	0.182195	0.168654	0.252248	-0.114982	-0.072861	0.11769	0.146477	-0.185638
Pressure average (in)	0.180343	0.184202	-0.269249	-0.191869	-0.157962	0.24402	-0.177903	0.129028	0.117455	0.187887	0.200121	0.253608	0.310183	0.358916	-0.00129661	-0.252598	-0.0239284	0.143328	0.0413269	0.0734647	0.0553768	-0.267095	-0.543152	-0.12061	0.0685694	0.144352	-0.348049	0.0612399	-0.121823	0.518924	0.222927	-0.393321	0.00586182	0.145155	0.153103	-0.0333078	-0.176955	0.0829196	-0.0237775	-0.135174	0.182195	0.168654	0.252248	-0.114982	-0.072861	0.11769	0.146477	-0.185638
Pressure minimum (in)	0.180343	0.184202	-0.269249	-0.191869	-0.157962	0.24402	-0.177903	0.129028	0.117455	0.187887	0.200121	0.253608	0.310183	0.358916	-0.00129661	-0.252598	-0.0239284	0.143328	0.0413269	0.0734647	0.0553768	-0.267095	-0.543152	-0.12061	0.0685694	0.144352	-0.348049	0.0612399	-0.121823	0.518924	0.222927	-0.393321	0.00586182	0.145155	0.153103	-0.0333078	-0.176955	0.0829196	-0.0237775	-0.135174	0.182195	0.168654	0.252248	-0.114982	-0.072861	0.11769	0.146477	-0.185638
Precipitation (IN)	-0.180343	-0.184202	0.269249	0.191869	0.157962	-0.24402	0.177903	-0.129028	-0.117455	-0.187887	-0.200121	-0.253608	-0.310183	-0.358916	0.00129661	0.252598	0.0239284	-0.143328	-0.0413269	-0.0734647	-0.0553768	0.267095	0.543152	0.12061	-0.0685694	-0.144352	0.348049	-0.0612399	0.121823	-0.518924	-0.222927	0.393321	-0.00586182	-0.145155	-0.153103	0.0333078	0.176955	-0.0829196	0.0237775	0.135174	-0.182195	-0.168654	-0.252248	0.114982	0.072861	-0.11769	-0.146477	0.185638
Total.rainfall.and.or.snowmelt	-0.180343	-0.184202	0.269249	0.191869	0.157962	-0.24402	0.177903	-0.129028	-0.117455	-0.187887	-0.200121	-0.253608	-0.310183	-0.358916	0.00129661	0.252598	0.0239284	-0.143328	-0.0413269	-0.0734647	-0.0553768	0.267095	0.543152	0.12061	-0.0685694	-0.144352	0.348049	-0.0612399	0.121823	-0.518924	-0.222927	0.393321	-0.00586182	-0.145155	-0.153103	0.0333078	0.176955	-0.0829196	0.0237775	0.135174	-0.182195	-0.168654	-0.252248	0.114982	0.072861	-0.11769	-0.146477	0.185638
Values in bold are different from 0 with a significance level alpha=0.05
Variables	Acidibacter	Acidicaldus	Acidiphilium	Acidothermus	Actinoallomurus	AKIW781	B12_WMSP1	Bacillus	Blastococcus	Bradyrhizobium	Bryobacter	C0119	Candidatus_Solibacter	Candidatus_Udaeobacter	Candidatus_Xiphinematobacter	Conexibacter	Crossiella	Dactylosporangium	Gaiella	Gemmatimonas	HSB_OF53_F07	IMCC26256	Jatrophihabitans	JG30_KF_AS9	JG30_KF_CM45	JG30_KF_CM66	JG30a_KF_32	KD4_96	Kribbella	Methylobacterium_Methylorubrum	Modestobacter	Mycobacterium	Nitrospira	Nocardioides	Pseudarthrobacter	Pseudolabrys	Pseudonocardia	Reyranella	Rubrobacter	SC_I_84	Solirubrobacter	Sphingomonas	Streptomyces	Terrabacter	TK10	uncultured	WD2101_soil_group	WPS_2
Nitrate Nitrogen (mg/kg)	0.425096	0.912144	0.359276	0.598616	0.10671	0.272827	0.68423	0.301393	0.888761	0.393028	0.322525	0.429095	0.257598	0.425174	0.985736	0.599089	0.96082	0.697313	0.0586606	0.329418	0.657873	0.439844	0.016257	0.833333	0.545847	0.207702	0.577883	0.512383	0.405773	0.231966	0.932072	0.445477	0.954904	0.764042	0.539981	0.738737	0.239035	0.175824	0.231255	0.810422	0.709687	0.863909	0.401865	0.689467	0.8903	0.898304	0.137779	0.673084
Ammonium nitrogen (mg/kg)	0.490106	0.000882819	0.853017	0.00693736	0.647737	0.000953926	0.00775338	0.771032	0.00375831	0.17857	0.614361	0.00388633	0.00739807	0.914583	0.0139211	0.00404132	0.00207235	0.012542	0.244677	0.101992	0.0777566	0.522396	0.412084	0.0023545	0.071039	0.142689	0.494683	0.00692764	0.0271033	0.00415906	0.00147213	0.00585744	0.0029918	0.00754655	0.00281016	0.889365	0.186084	0.185455	0.187133	0.266329	0.0134027	0.00212199	0.0169805	0.0464747	0.380426	0.746612	0.0219557	0.0107343
Phosphorus (mg/kg)	0.710957	0.00382299	0.559382	0.0317746	0.771782	0.00053251	0.101312	0.193904	0.0131147	0.115133	0.62267	0.00556623	0.00717434	0.435281	0.0116729	0.0299934	0.0744302	0.0484717	0.951	0.153098	0.141941	0.701258	0.47637	0.0257108	0.0576217	0.0151409	0.73613	0.0290723	0.160434	0.00437292	0.00601477	0.0692012	0.026754	0.0409981	0.0149298	0.99048	0.537868	0.154566	0.575297	0.578576	0.0371011	0.0038399	0.0776874	0.240131	0.841717	0.417772	0.0760351	0.085054
pH (kCl)	0.490581	0.0329904	0.680538	0.134548	0.0869802	0.118585	0.165136	0.947915	0.0833726	0.450662	0.25863	0.089213	0.251625	0.929191	0.17537	0.105171	0.0161159	0.229331	0.333868	0.570183	0.578139	0.381527	0.442925	0.0742295	0.495292	0.362653	0.72565	0.0469942	0.181041	0.0459165	0.0335473	0.100368	0.0729159	0.114192	0.19462	0.723888	0.583802	0.964133	0.502114	0.433692	0.228658	0.0865337	0.225159	0.30762	0.888419	0.795032	0.339652	0.172837
Carbon (%)	0.241847	0.00128679	0.880007	0.00705829	0.675233	0.000383908	0.00964607	0.969074	0.0037786	0.178163	0.797305	0.00235895	0.00427894	0.846004	0.0190266	0.00580959	0.00257289	0.0198537	0.459665	0.113139	0.111674	0.649171	0.161199	0.00663968	0.0568602	0.054364	0.843387	0.00652462	0.0344852	0.0222795	0.00242703	0.0126725	0.0029179	0.00748929	0.00465937	0.538178	0.4357	0.128504	0.337301	0.24507	0.0388422	0.00783485	0.0117228	0.0395696	0.542195	0.854104	0.0212008	0.0141921
Moisture (%)	0.362683	0.0118797	0.895619	0.0620476	0.369592	0.0126931	0.0607885	0.947021	0.0156558	0.215691	0.979939	0.0134424	0.0394218	0.911656	0.073703	0.0442411	0.0320385	0.0932411	0.21281	0.3816	0.2443	0.443862	0.273071	0.0376358	0.171391	0.417791	0.441326	0.0686546	0.475585	0.0194439	0.00722079	0.0396849	0.0477111	0.0147507	0.0535103	0.921618	0.868197	0.423538	0.300439	0.678004	0.0816995	0.0189312	0.0605402	0.320247	0.603607	0.853715	0.135949	0.074854
Sand (%)	0.430446	0.00745526	0.895613	0.0354634	0.394237	0.0067094	0.0487846	0.85075	0.0176865	0.200065	0.724734	0.0102334	0.0320997	0.954327	0.0457188	0.0287228	0.0117696	0.0753174	0.202341	0.224687	0.32353	0.550048	0.371316	0.016931	0.149327	0.193883	0.738676	0.0330441	0.205373	0.023103	0.00875639	0.0390969	0.0211814	0.0197608	0.0350972	0.730658	0.634999	0.277236	0.366766	0.507289	0.0898013	0.0142164	0.0826515	0.194244	0.766396	0.894119	0.112188	0.0635393
Silt (%)	0.201181	0.899259	0.999191	0.984776	0.982342	0.431634	0.938719	0.394158	0.607377	0.691133	0.294343	0.919152	0.936415	0.911281	0.69197	0.864877	0.445734	0.697437	0.489746	0.428433	0.8835	0.857403	0.724912	0.819003	0.760271	0.771384	0.602131	0.713873	0.348749	0.0768508	0.813258	0.837571	0.927001	0.837449	0.568091	0.944671	0.869757	0.163991	0.94941	0.356597	0.156532	0.563626	0.55424	0.76145	0.765553	0.0916976	0.948097	0.854667
Clay (%)	0.866051	0.00720775	0.175273	0.0315789	0.213202	0.185937	0.0710269	0.67952	0.148746	0.618073	0.644204	0.0787644	0.0565804	0.851323	0.0468605	0.0190726	0.0539851	0.142803	0.418129	0.0774503	0.346773	0.221098	0.518272	0.0118933	0.215659	0.403996	0.254847	0.00748081	0.03049	0.00908061	0.0216491	0.0367722	0.0348477	0.0650237	0.0933165	0.374598	0.460072	0.154297	0.542843	0.0690786	0.728044	0.0837768	0.242267	0.0111233	0.28584	0.691813	0.00947001	0.0608574
Temperature Maximum (°C)	0.473927	0.464355	0.279951	0.44563	0.531306	0.329152	0.480029	0.609867	0.642536	0.455305	0.425921	0.309892	0.210315	0.143552	0.995926	0.311888	0.924915	0.570458	0.870663	0.772046	0.827239	0.283966	0.0198353	0.633565	0.786893	0.56768	0.156967	0.809251	0.63013	0.0273371	0.373915	0.106357	0.981583	0.565503	0.544169	0.895614	0.482409	0.743588	0.925387	0.592796	0.46932	0.503505	0.312583	0.649601	0.773873	0.641865	0.56193	0.460819
Temperature average (°C)	0.473927	0.464355	0.279951	0.44563	0.531306	0.329152	0.480029	0.609867	0.642536	0.455305	0.425921	0.309892	0.210315	0.143552	0.995926	0.311888	0.924915	0.570458	0.870663	0.772046	0.827239	0.283966	0.0198353	0.633565	0.786893	0.56768	0.156967	0.809251	0.63013	0.0273371	0.373915	0.106357	0.981583	0.565503	0.544169	0.895614	0.482409	0.743588	0.925387	0.592796	0.46932	0.503505	0.312583	0.649601	0.773873	0.641865	0.56193	0.460819
Temperature minimum (°C)	0.473927	0.464355	0.279951	0.44563	0.531306	0.329152	0.480029	0.609867	0.642536	0.455305	0.425921	0.309892	0.210315	0.143552	0.995926	0.311888	0.924915	0.570458	0.870663	0.772046	0.827239	0.283966	0.0198353	0.633565	0.786893	0.56768	0.156967	0.809251	0.63013	0.0273371	0.373915	0.106357	0.981583	0.565503	0.544169	0.895614	0.482409	0.743588	0.925387	0.592796	0.46932	0.503505	0.312583	0.649601	0.773873	0.641865	0.56193	0.460819
Dew point maximum (°C)	0.473927	0.464355	0.279951	0.44563	0.531306	0.329152	0.480029	0.609867	0.642536	0.455305	0.425921	0.309892	0.210315	0.143552	0.995926	0.311888	0.924915	0.570458	0.870663	0.772046	0.827239	0.283966	0.0198353	0.633565	0.786893	0.56768	0.156967	0.809251	0.63013	0.0273371	0.373915	0.106357	0.981583	0.565503	0.544169	0.895614	0.482409	0.743588	0.925387	0.592796	0.46932	0.503505	0.312583	0.649601	0.773873	0.641865	0.56193	0.460819
Dew point average (°C)	0.473927	0.464355	0.279951	0.44563	0.531306	0.329152	0.480029	0.609867	0.642536	0.455305	0.425921	0.309892	0.210315	0.143552	0.995926	0.311888	0.924915	0.570458	0.870663	0.772046	0.827239	0.283966	0.0198353	0.633565	0.786893	0.56768	0.156967	0.809251	0.63013	0.0273371	0.373915	0.106357	0.981583	0.565503	0.544169	0.895614	0.482409	0.743588	0.925387	0.592796	0.46932	0.503505	0.312583	0.649601	0.773873	0.641865	0.56193	0.460819
Dew point minimum (°C)	0.473927	0.464355	0.279951	0.44563	0.531306	0.329152	0.480029	0.609867	0.642536	0.455305	0.425921	0.309892	0.210315	0.143552	0.995926	0.311888	0.924915	0.570458	0.870663	0.772046	0.827239	0.283966	0.0198353	0.633565	0.786893	0.56768	0.156967	0.809251	0.63013	0.0273371	0.373915	0.106357	0.981583	0.565503	0.544169	0.895614	0.482409	0.743588	0.925387	0.592796	0.46932	0.503505	0.312583	0.649601	0.773873	0.641865	0.56193	0.460819
Humidity maximum (%)	0.473927	0.464355	0.279951	0.44563	0.531306	0.329152	0.480029	0.609867	0.642536	0.455305	0.425921	0.309892	0.210315	0.143552	0.995926	0.311888	0.924915	0.570458	0.870663	0.772046	0.827239	0.283966	0.0198353	0.633565	0.786893	0.56768	0.156967	0.809251	0.63013	0.0273371	0.373915	0.106357	0.981583	0.565503	0.544169	0.895614	0.482409	0.743588	0.925387	0.592796	0.46932	0.503505	0.312583	0.649601	0.773873	0.641865	0.56193	0.460819
Humidity average (%)	0.473927	0.464355	0.279951	0.44563	0.531306	0.329152	0.480029	0.609867	0.642536	0.455305	0.425921	0.309892	0.210315	0.143552	0.995926	0.311888	0.924915	0.570458	0.870663	0.772046	0.827239	0.283966	0.0198353	0.633565	0.786893	0.56768	0.156967	0.809251	0.63013	0.0273371	0.373915	0.106357	0.981583	0.565503	0.544169	0.895614	0.482409	0.743588	0.925387	0.592796	0.46932	0.503505	0.312583	0.649601	0.773873	0.641865	0.56193	0.460819
Humidity minimum (%)	0.473927	0.464355	0.279951	0.44563	0.531306	0.329152	0.480029	0.609867	0.642536	0.455305	0.425921	0.309892	0.210315	0.143552	0.995926	0.311888	0.924915	0.570458	0.870663	0.772046	0.827239	0.283966	0.0198353	0.633565	0.786893	0.56768	0.156967	0.809251	0.63013	0.0273371	0.373915	0.106357	0.981583	0.565503	0.544169	0.895614	0.482409	0.743588	0.925387	0.592796	0.46932	0.503505	0.312583	0.649601	0.773873	0.641865	0.56193	0.460819
Wind speed maximum (mph)	0.473927	0.464355	0.279951	0.44563	0.531306	0.329152	0.480029	0.609867	0.642536	0.455305	0.425921	0.309892	0.210315	0.143552	0.995926	0.311888	0.924915	0.570458	0.870663	0.772046	0.827239	0.283966	0.0198353	0.633565	0.786893	0.56768	0.156967	0.809251	0.63013	0.0273371	0.373915	0.106357	0.981583	0.565503	0.544169	0.895614	0.482409	0.743588	0.925387	0.592796	0.46932	0.503505	0.312583	0.649601	0.773873	0.641865	0.56193	0.460819
Wind speed average (mph)	0.473927	0.464355	0.279951	0.44563	0.531306	0.329152	0.480029	0.609867	0.642536	0.455305	0.425921	0.309892	0.210315	0.143552	0.995926	0.311888	0.924915	0.570458	0.870663	0.772046	0.827239	0.283966	0.0198353	0.633565	0.786893	0.56768	0.156967	0.809251	0.63013	0.0273371	0.373915	0.106357	0.981583	0.565503	0.544169	0.895614	0.482409	0.743588	0.925387	0.592796	0.46932	0.503505	0.312583	0.649601	0.773873	0.641865	0.56193	0.460819
Wind speed minimum (mph)	0.473927	0.464355	0.279951	0.44563	0.531306	0.329152	0.480029	0.609867	0.642536	0.455305	0.425921	0.309892	0.210315	0.143552	0.995926	0.311888	0.924915	0.570458	0.870663	0.772046	0.827239	0.283966	0.0198353	0.633565	0.786893	0.56768	0.156967	0.809251	0.63013	0.0273371	0.373915	0.106357	0.981583	0.565503	0.544169	0.895614	0.482409	0.743588	0.925387	0.592796	0.46932	0.503505	0.312583	0.649601	0.773873	0.641865	0.56193	0.460819
Pressure maximum (in)	0.473927	0.464355	0.279951	0.44563	0.531306	0.329152	0.480029	0.609867	0.642536	0.455305	0.425921	0.309892	0.210315	0.143552	0.995926	0.311888	0.924915	0.570458	0.870663	0.772046	0.827239	0.283966	0.0198353	0.633565	0.786893	0.56768	0.156967	0.809251	0.63013	0.0273371	0.373915	0.106357	0.981583	0.565503	0.544169	0.895614	0.482409	0.743588	0.925387	0.592796	0.46932	0.503505	0.312583	0.649601	0.773873	0.641865	0.56193	0.460819
Pressure average (in)	0.473927	0.464355	0.279951	0.44563	0.531306	0.329152	0.480029	0.609867	0.642536	0.455305	0.425921	0.309892	0.210315	0.143552	0.995926	0.311888	0.924915	0.570458	0.870663	0.772046	0.827239	0.283966	0.0198353	0.633565	0.786893	0.56768	0.156967	0.809251	0.63013	0.0273371	0.373915	0.106357	0.981583	0.565503	0.544169	0.895614	0.482409	0.743588	0.925387	0.592796	0.46932	0.503505	0.312583	0.649601	0.773873	0.641865	0.56193	0.460819
Pressure minimum (in)	0.473927	0.464355	0.279951	0.44563	0.531306	0.329152	0.480029	0.609867	0.642536	0.455305	0.425921	0.309892	0.210315	0.143552	0.995926	0.311888	0.924915	0.570458	0.870663	0.772046	0.827239	0.283966	0.0198353	0.633565	0.786893	0.56768	0.156967	0.809251	0.63013	0.0273371	0.373915	0.106357	0.981583	0.565503	0.544169	0.895614	0.482409	0.743588	0.925387	0.592796	0.46932	0.503505	0.312583	0.649601	0.773873	0.641865	0.56193	0.460819
Precipitation (IN)	0.473927	0.464355	0.279951	0.44563	0.531306	0.329152	0.480029	0.609867	0.642536	0.455305	0.425921	0.309892	0.210315	0.143552	0.995926	0.311888	0.924915	0.570458	0.870663	0.772046	0.827239	0.283966	0.0198353	0.633565	0.786893	0.56768	0.156967	0.809251	0.63013	0.0273371	0.373915	0.106357	0.981583	0.565503	0.544169	0.895614	0.482409	0.743588	0.925387	0.592796	0.46932	0.503505	0.312583	0.649601	0.773873	0.641865	0.56193	0.460819
Total.rainfall.and.or.snowmelt	0.473927	0.464355	0.279951	0.44563	0.531306	0.329152	0.480029	0.609867	0.642536	0.455305	0.425921	0.309892	0.210315	0.143552	0.995926	0.311888	0.924915	0.570458	0.870663	0.772046	0.827239	0.283966	0.0198353	0.633565	0.786893	0.56768	0.156967	0.809251	0.63013	0.0273371	0.373915	0.106357	0.981583	0.565503	0.544169	0.895614	0.482409	0.743588	0.925387	0.592796	0.46932	0.503505	0.312583	0.649601	0.773873	0.641865	0.56193	0.460819
Values in bold are different from 0 with a significance level alpha=0.05

## Sheet: Genus Correlation free state
Correlation matrix (Pearson):
Variables	67_14	Acidibacter	Acidicaldus	Acidiphilium	Acidothermus	Actinoallomurus	AKIW781	B12_WMSP1	Bacillus	Blastococcus	Bradyrhizobium	Bryobacter	C0119	Candidatus_Solibacter	Candidatus_Udaeobacter	Candidatus_Xiphinematobacter	Conexibacter	Crossiella	Dactylosporangium	Gaiella	Gemmatimonas	HSB_OF53_F07	IMCC26256	Jatrophihabitans	JG30_KF_AS9	JG30_KF_CM45	JG30_KF_CM66	JG30a_KF_32	KD4_96	Kribbella	Methylobacterium_Methylorubrum	Modestobacter	Mycobacterium	Nitrospira	Nocardioides	Pseudarthrobacter	Pseudolabrys	Pseudonocardia	Reyranella	Rubrobacter	SC_I_84	Solirubrobacter	Sphingomonas	Streptomyces	Terrabacter	TK10	uncultured	WD2101_soil_group	WPS_2
Nitrate Nitrogen (mg/kg)	-0.397749	0.392101	-0.532168	0.315883	0.321118	-0.197312	-0.315113	0.575061	-0.310685	-0.308082	-0.0606829	0.221865	-0.413622	-0.405165	-0.193803	0.23875	0.445273	0.433196	-0.365444	-0.362987	-0.21627	0.185369	-0.0534814	0.39012	0.420189	-0.175539	-0.0488555	-0.105239	-0.398443	-0.257117	-0.148582	-0.53524	0.420119	-0.410337	-0.456394	-0.359002	0.432587	-0.259658	-0.230559	-0.264392	-0.27686	-0.366675	-0.186143	-0.466161	-0.273251	0.432478	-0.316964	-0.194164	0.426438
Ammonium nitrogen (mg/kg)	-0.039553	-0.111811	-0.22423	-0.202933	0.117922	-0.281559	-0.423922	0.0611079	-0.164929	-0.175272	0.026509	0.128918	-0.140518	-0.0587494	-0.0226028	0.152469	0.0986793	0.291282	-0.0685579	-0.189065	0.00772045	0.180817	0.24059	-0.00208759	0.20089	-0.0635696	0.042269	0.0228743	-0.179752	-0.172117	-0.272581	-0.18468	0.186805	-0.224721	-0.120163	-0.218642	-0.209216	-0.00457694	0.0480963	-0.0490343	-0.064099	-0.187068	-0.290007	-0.0280692	-0.0782283	0.201708	0.299986	-0.124472	0.105094
Phosphorus (mg/kg)	0.0706162	-0.128891	0.191802	-0.0317483	-0.175777	0.223448	0.486887	-0.203031	0.147622	0.236955	-0.0342824	-0.220961	0.234614	0.155738	0.332175	0.0792286	-0.172751	-0.281758	0.0858627	0.330021	-0.123731	0.130297	-0.190099	-0.372614	-0.191951	-0.0314148	0.0704746	-0.409081	0.0442988	-0.0617612	0.148221	0.204255	-0.31713	0.139616	0.184544	0.202806	-0.350781	-0.199729	0.0299666	0.0293351	-0.260014	0.313759	0.20303	0.287203	-0.153658	0.0929199	0.207347	-0.0991015	-0.202628
pH (kCl)	-0.177083	0.0296157	-0.190194	0.341532	0.181871	0.179058	-0.115824	0.292893	-0.293867	-0.0908106	-0.208931	0.337167	-0.0779803	-0.184283	-0.080445	0.181769	0.231324	0.39128	-0.272198	-0.0211626	-0.230265	0.163535	-0.128112	0.166187	0.199097	-0.0382505	-0.172682	-0.630427	-0.269656	-0.688028	-0.144896	-0.0623753	0.145092	-0.23956	-0.0400336	-0.312761	0.365966	-0.32315	-0.0448345	-0.0721223	-0.253555	-0.235396	-0.0825346	-0.239903	-0.310525	0.257555	0.10766	-0.201306	0.181401
Carbon (%)	0.219203	0.128958	0.0743882	0.360827	-0.121797	0.336301	0.090863	-0.0452154	-0.0582362	0.184552	-0.189464	-0.401495	0.0655292	-0.0474071	-0.245925	-0.211561	-0.118704	-0.215902	0.151361	0.0405736	0.0776574	-0.377968	-0.00618989	0.283667	-0.256993	0.125847	0.143382	0.481079	0.254988	0.378086	0.025489	0.0761679	-0.0579649	0.294404	0.0872986	0.140867	0.403836	0.347983	0.0302415	0.151196	0.262285	0.122406	0.133792	0.140042	0.331567	-0.154907	0.00397261	0.195463	-0.18711
Moisture (%)	-0.360167	0.0751291	-0.528644	0.114292	0.420863	-0.227955	-0.577004	0.489745	-0.0818068	-0.429621	0.10954	0.289968	-0.468713	-0.417535	-0.239221	0.309899	0.471011	0.542882	-0.365893	-0.334877	-0.245993	0.199075	0.00311043	0.285446	0.550699	-0.210842	-0.14203	-0.0263735	-0.443075	-0.39415	-0.431603	-0.482767	0.499065	-0.474296	-0.41304	-0.459824	0.169559	-0.11245	-0.290784	-0.134776	-0.16756	-0.360741	-0.413733	-0.453347	-0.321807	0.252948	-0.0669762	-0.352268	0.442062
Sand (%)	0.429772	-0.158308	0.590539	-0.114012	-0.458101	0.298682	0.604553	-0.525468	0.0915229	0.463637	-0.141076	-0.278324	0.517967	0.442825	0.159639	-0.373116	-0.514956	-0.548317	0.401808	0.327977	0.230101	-0.190111	0.00184943	-0.345244	-0.566055	0.293692	0.170051	0.0490745	0.492494	0.37215	0.409072	0.57684	-0.505032	0.537475	0.47531	0.472078	-0.208183	0.19908	0.254882	0.188553	0.226824	0.42303	0.417367	0.476086	0.353255	-0.277447	0.161357	0.345758	-0.464683
Silt (%)	-0.361035	0.0969986	-0.559867	0.0960687	0.416671	-0.249768	-0.556951	0.496937	-0.0800581	-0.418667	0.140838	0.309956	-0.463225	-0.423917	-0.215989	0.321826	0.473814	0.48984	-0.362506	-0.382533	-0.242289	0.189662	-0.0142204	0.232363	0.566445	-0.213525	-0.114748	-0.0134943	-0.432618	-0.355266	-0.365761	-0.513654	0.473832	-0.474715	-0.443013	-0.454446	0.176843	-0.13983	-0.322346	-0.167854	-0.161313	-0.368909	-0.398166	-0.451928	-0.314951	0.260314	-0.105782	-0.309761	0.448119
Clay (%)	-0.592392	0.392364	-0.690864	-0.106508	0.599652	-0.0645013	-0.479957	0.553077	0.242263	-0.689693	0.559884	-0.0307719	-0.557396	-0.596156	0.276174	0.577832	0.598839	0.625294	-0.526165	0.0574648	-0.42225	0.555199	0.122489	-0.075028	0.600729	-0.383679	-0.506738	-0.34646	-0.648031	-0.611654	-0.508465	-0.646654	0.511652	-0.661646	-0.586713	-0.534298	-0.130295	-0.328755	-0.412882	-0.197655	-0.477717	-0.29126	-0.558851	-0.569846	-0.749107	0.0532125	-0.100054	-0.699354	0.589304
Temperature Maximum (°C)	0.0765966	0.180343	0.184202	-0.269249	-0.191869	-0.157962	0.24402	-0.177903	0.129028	0.117455	0.187887	0.200121	0.253608	0.310183	0.358916	-0.00129661	-0.252598	-0.0239284	0.143328	0.0413269	0.0734647	0.0553768	-0.267095	-0.543152	-0.12061	0.0685694	0.144352	-0.348049	0.0612399	-0.121823	0.518924	0.222927	-0.393321	0.00586182	0.145155	0.153103	-0.0333078	-0.176955	0.0829196	-0.0237775	-0.135174	0.182195	0.168654	0.252248	-0.114982	-0.072861	0.11769	0.146477	-0.185638
Temperature average (°C)	0.0765966	0.180343	0.184202	-0.269249	-0.191869	-0.157962	0.24402	-0.177903	0.129028	0.117455	0.187887	0.200121	0.253608	0.310183	0.358916	-0.00129661	-0.252598	-0.0239284	0.143328	0.0413269	0.0734647	0.0553768	-0.267095	-0.543152	-0.12061	0.0685694	0.144352	-0.348049	0.0612399	-0.121823	0.518924	0.222927	-0.393321	0.00586182	0.145155	0.153103	-0.0333078	-0.176955	0.0829196	-0.0237775	-0.135174	0.182195	0.168654	0.252248	-0.114982	-0.072861	0.11769	0.146477	-0.185638
Temperature minimum (°C)	0.0765966	0.180343	0.184202	-0.269249	-0.191869	-0.157962	0.24402	-0.177903	0.129028	0.117455	0.187887	0.200121	0.253608	0.310183	0.358916	-0.00129661	-0.252598	-0.0239284	0.143328	0.0413269	0.0734647	0.0553768	-0.267095	-0.543152	-0.12061	0.0685694	0.144352	-0.348049	0.0612399	-0.121823	0.518924	0.222927	-0.393321	0.00586182	0.145155	0.153103	-0.0333078	-0.176955	0.0829196	-0.0237775	-0.135174	0.182195	0.168654	0.252248	-0.114982	-0.072861	0.11769	0.146477	-0.185638
Dew point maximum (°C)	0.0765966	0.180343	0.184202	-0.269249	-0.191869	-0.157962	0.24402	-0.177903	0.129028	0.117455	0.187887	0.200121	0.253608	0.310183	0.358916	-0.00129661	-0.252598	-0.0239284	0.143328	0.0413269	0.0734647	0.0553768	-0.267095	-0.543152	-0.12061	0.0685694	0.144352	-0.348049	0.0612399	-0.121823	0.518924	0.222927	-0.393321	0.00586182	0.145155	0.153103	-0.0333078	-0.176955	0.0829196	-0.0237775	-0.135174	0.182195	0.168654	0.252248	-0.114982	-0.072861	0.11769	0.146477	-0.185638
Dew point average (°C)	0.0765966	0.180343	0.184202	-0.269249	-0.191869	-0.157962	0.24402	-0.177903	0.129028	0.117455	0.187887	0.200121	0.253608	0.310183	0.358916	-0.00129661	-0.252598	-0.0239284	0.143328	0.0413269	0.0734647	0.0553768	-0.267095	-0.543152	-0.12061	0.0685694	0.144352	-0.348049	0.0612399	-0.121823	0.518924	0.222927	-0.393321	0.00586182	0.145155	0.153103	-0.0333078	-0.176955	0.0829196	-0.0237775	-0.135174	0.182195	0.168654	0.252248	-0.114982	-0.072861	0.11769	0.146477	-0.185638
Dew point minimum (°C)	0.0765966	0.180343	0.184202	-0.269249	-0.191869	-0.157962	0.24402	-0.177903	0.129028	0.117455	0.187887	0.200121	0.253608	0.310183	0.358916	-0.00129661	-0.252598	-0.0239284	0.143328	0.0413269	0.0734647	0.0553768	-0.267095	-0.543152	-0.12061	0.0685694	0.144352	-0.348049	0.0612399	-0.121823	0.518924	0.222927	-0.393321	0.00586182	0.145155	0.153103	-0.0333078	-0.176955	0.0829196	-0.0237775	-0.135174	0.182195	0.168654	0.252248	-0.114982	-0.072861	0.11769	0.146477	-0.185638
Humidity maximum (%)	0.0765966	0.180343	0.184202	-0.269249	-0.191869	-0.157962	0.24402	-0.177903	0.129028	0.117455	0.187887	0.200121	0.253608	0.310183	0.358916	-0.00129661	-0.252598	-0.0239284	0.143328	0.0413269	0.0734647	0.0553768	-0.267095	-0.543152	-0.12061	0.0685694	0.144352	-0.348049	0.0612399	-0.121823	0.518924	0.222927	-0.393321	0.00586182	0.145155	0.153103	-0.0333078	-0.176955	0.0829196	-0.0237775	-0.135174	0.182195	0.168654	0.252248	-0.114982	-0.072861	0.11769	0.146477	-0.185638
Humidity average (%)	0.0765966	0.180343	0.184202	-0.269249	-0.191869	-0.157962	0.24402	-0.177903	0.129028	0.117455	0.187887	0.200121	0.253608	0.310183	0.358916	-0.00129661	-0.252598	-0.0239284	0.143328	0.0413269	0.0734647	0.0553768	-0.267095	-0.543152	-0.12061	0.0685694	0.144352	-0.348049	0.0612399	-0.121823	0.518924	0.222927	-0.393321	0.00586182	0.145155	0.153103	-0.0333078	-0.176955	0.0829196	-0.0237775	-0.135174	0.182195	0.168654	0.252248	-0.114982	-0.072861	0.11769	0.146477	-0.185638
Humidity minimum (%)	0.0765966	0.180343	0.184202	-0.269249	-0.191869	-0.157962	0.24402	-0.177903	0.129028	0.117455	0.187887	0.200121	0.253608	0.310183	0.358916	-0.00129661	-0.252598	-0.0239284	0.143328	0.0413269	0.0734647	0.0553768	-0.267095	-0.543152	-0.12061	0.0685694	0.144352	-0.348049	0.0612399	-0.121823	0.518924	0.222927	-0.393321	0.00586182	0.145155	0.153103	-0.0333078	-0.176955	0.0829196	-0.0237775	-0.135174	0.182195	0.168654	0.252248	-0.114982	-0.072861	0.11769	0.146477	-0.185638
Wind speed maximum (mph)	-0.0765966	-0.180343	-0.184202	0.269249	0.191869	0.157962	-0.24402	0.177903	-0.129028	-0.117455	-0.187887	-0.200121	-0.253608	-0.310183	-0.358916	0.00129661	0.252598	0.0239284	-0.143328	-0.0413269	-0.0734647	-0.0553768	0.267095	0.543152	0.12061	-0.0685694	-0.144352	0.348049	-0.0612399	0.121823	-0.518924	-0.222927	0.393321	-0.00586182	-0.145155	-0.153103	0.0333078	0.176955	-0.0829196	0.0237775	0.135174	-0.182195	-0.168654	-0.252248	0.114982	0.072861	-0.11769	-0.146477	0.185638
Wind speed average (mph)	0.0765966	0.180343	0.184202	-0.269249	-0.191869	-0.157962	0.24402	-0.177903	0.129028	0.117455	0.187887	0.200121	0.253608	0.310183	0.358916	-0.00129661	-0.252598	-0.0239284	0.143328	0.0413269	0.0734647	0.0553768	-0.267095	-0.543152	-0.12061	0.0685694	0.144352	-0.348049	0.0612399	-0.121823	0.518924	0.222927	-0.393321	0.00586182	0.145155	0.153103	-0.0333078	-0.176955	0.0829196	-0.0237775	-0.135174	0.182195	0.168654	0.252248	-0.114982	-0.072861	0.11769	0.146477	-0.185638
Wind speed minimum (mph)	0.0765966	0.180343	0.184202	-0.269249	-0.191869	-0.157962	0.24402	-0.177903	0.129028	0.117455	0.187887	0.200121	0.253608	0.310183	0.358916	-0.00129661	-0.252598	-0.0239284	0.143328	0.0413269	0.0734647	0.0553768	-0.267095	-0.543152	-0.12061	0.0685694	0.144352	-0.348049	0.0612399	-0.121823	0.518924	0.222927	-0.393321	0.00586182	0.145155	0.153103	-0.0333078	-0.176955	0.0829196	-0.0237775	-0.135174	0.182195	0.168654	0.252248	-0.114982	-0.072861	0.11769	0.146477	-0.185638
Pressure maximum (in)	-0.0765966	-0.180343	-0.184202	0.269249	0.191869	0.157962	-0.24402	0.177903	-0.129028	-0.117455	-0.187887	-0.200121	-0.253608	-0.310183	-0.358916	0.00129661	0.252598	0.0239284	-0.143328	-0.0413269	-0.0734647	-0.0553768	0.267095	0.543152	0.12061	-0.0685694	-0.144352	0.348049	-0.0612399	0.121823	-0.518924	-0.222927	0.393321	-0.00586182	-0.145155	-0.153103	0.0333078	0.176955	-0.0829196	0.0237775	0.135174	-0.182195	-0.168654	-0.252248	0.114982	0.072861	-0.11769	-0.146477	0.185638
Pressure average (in)	-0.0765966	-0.180343	-0.184202	0.269249	0.191869	0.157962	-0.24402	0.177903	-0.129028	-0.117455	-0.187887	-0.200121	-0.253608	-0.310183	-0.358916	0.00129661	0.252598	0.0239284	-0.143328	-0.0413269	-0.0734647	-0.0553768	0.267095	0.543152	0.12061	-0.0685694	-0.144352	0.348049	-0.0612399	0.121823	-0.518924	-0.222927	0.393321	-0.00586182	-0.145155	-0.153103	0.0333078	0.176955	-0.0829196	0.0237775	0.135174	-0.182195	-0.168654	-0.252248	0.114982	0.072861	-0.11769	-0.146477	0.185638
Pressure minimum (in)	-0.0765966	-0.180343	-0.184202	0.269249	0.191869	0.157962	-0.24402	0.177903	-0.129028	-0.117455	-0.187887	-0.200121	-0.253608	-0.310183	-0.358916	0.00129661	0.252598	0.0239284	-0.143328	-0.0413269	-0.0734647	-0.0553768	0.267095	0.543152	0.12061	-0.0685694	-0.144352	0.348049	-0.0612399	0.121823	-0.518924	-0.222927	0.393321	-0.00586182	-0.145155	-0.153103	0.0333078	0.176955	-0.0829196	0.0237775	0.135174	-0.182195	-0.168654	-0.252248	0.114982	0.072861	-0.11769	-0.146477	0.185638
Values in bold are different from 0 with a significance level alpha=0.05
p-values:
Variables	67_14	Acidibacter	Acidicaldus	Acidiphilium	Acidothermus	Actinoallomurus	AKIW781	B12_WMSP1	Bacillus	Blastococcus	Bradyrhizobium	Bryobacter	C0119	Candidatus_Solibacter	Candidatus_Udaeobacter	Candidatus_Xiphinematobacter	Conexibacter	Crossiella	Dactylosporangium	Gaiella	Gemmatimonas	HSB_OF53_F07	IMCC26256	Jatrophihabitans	JG30_KF_AS9	JG30_KF_CM45	JG30_KF_CM66	JG30a_KF_32	KD4_96	Kribbella	Methylobacterium_Methylorubrum	Modestobacter	Mycobacterium	Nitrospira	Nocardioides	Pseudarthrobacter	Pseudolabrys	Pseudonocardia	Reyranella	Rubrobacter	SC_I_84	Solirubrobacter	Sphingomonas	Streptomyces	Terrabacter	TK10	uncultured	WD2101_soil_group	WPS_2
Nitrate Nitrogen (mg/kg)	0.102128	0.107543	0.0230042	0.201615	0.193835	0.432577	0.202776	0.0125362	0.209539	0.213583	0.810956	0.376255	0.0879594	0.0953182	0.440969	0.340028	0.0640607	0.0725259	0.135886	0.138737	0.388715	0.46148	0.833072	0.109491	0.0825379	0.485977	0.847343	0.677707	0.101476	0.303015	0.55626	0.0220805	0.0825943	0.0907669	0.0569368	0.14345	0.0729733	0.298093	0.357343	0.289052	0.266048	0.134474	0.459577	0.0511862	0.272587	0.0730536	0.199992	0.440102	0.0776093
Ammonium nitrogen (mg/kg)	0.876173	0.6587	0.371056	0.41931	0.641203	0.257683	0.0795669	0.809655	0.51311	0.48665	0.916843	0.610175	0.578115	0.816882	0.929064	0.545856	0.696864	0.240904	0.786928	0.452433	0.975745	0.472746	0.336209	0.993441	0.424108	0.802129	0.867739	0.928215	0.475401	0.49465	0.273811	0.463175	0.457955	0.369982	0.634833	0.383404	0.40474	0.98562	0.849689	0.846791	0.800512	0.457309	0.243063	0.911966	0.757671	0.422185	0.226484	0.622648	0.678129
Phosphorus (mg/kg)	0.780676	0.61025	0.445793	0.900478	0.485375	0.37277	0.0404448	0.419083	0.558843	0.343781	0.892576	0.378252	0.348709	0.537176	0.178064	0.754662	0.493037	0.257332	0.734792	0.181066	0.624737	0.606328	0.449919	0.1278	0.445432	0.901519	0.781106	0.091858	0.861444	0.807656	0.557229	0.416223	0.199742	0.580582	0.463512	0.419608	0.153517	0.426846	0.906039	0.908011	0.297408	0.204829	0.419084	0.247856	0.542691	0.713829	0.409047	0.695625	0.420025
pH (kCl)	0.482086	0.907135	0.449688	0.16541	0.470125	0.477134	0.647192	0.238191	0.236561	0.720075	0.405396	0.171234	0.758418	0.464156	0.751007	0.470378	0.355704	0.108348	0.274513	0.933575	0.357973	0.516729	0.612429	0.509858	0.428341	0.880223	0.493213	0.00503603	0.279196	0.00159803	0.566206	0.805778	0.565673	0.338344	0.87468	0.20635	0.135286	0.190869	0.859784	0.77611	0.309996	0.34706	0.744741	0.337632	0.209786	0.302162	0.670682	0.423128	0.471293
Carbon (%)	0.382155	0.610063	0.769254	0.141278	0.630203	0.172406	0.719919	0.858604	0.818456	0.463491	0.451463	0.098646	0.796149	0.851821	0.325271	0.399373	0.638979	0.389541	0.548813	0.873002	0.75939	0.121988	0.980553	0.253985	0.303257	0.618781	0.570312	0.0432627	0.307176	0.121862	0.920033	0.76388	0.819288	0.235666	0.730511	0.577163	0.0965139	0.157051	0.905181	0.549254	0.293055	0.628479	0.596618	0.579416	0.178908	0.539376	0.987518	0.43699	0.457206
Moisture (%)	0.14206	0.767015	0.0241006	0.651575	0.081995	0.36295	0.0121732	0.0391111	0.746922	0.0751834	0.665246	0.243129	0.0497582	0.0846985	0.339048	0.210755	0.0484988	0.0199087	0.13537	0.174345	0.325133	0.428394	0.990227	0.25089	0.0178648	0.401016	0.573991	0.917266	0.0655436	0.105555	0.0737016	0.0424291	0.0349936	0.0467403	0.0884522	0.0548646	0.501182	0.656863	0.241745	0.593897	0.506317	0.14138	0.087866	0.0588267	0.192827	0.311196	0.79174	0.151661	0.0662354
Sand (%)	0.0750695	0.530397	0.00987054	0.652378	0.0558983	0.228609	0.00786886	0.0251233	0.717964	0.0526282	0.576592	0.263425	0.0276731	0.0657138	0.526901	0.127248	0.0287518	0.0184693	0.0983591	0.183947	0.358325	0.449888	0.994189	0.160564	0.0143335	0.236853	0.499924	0.846666	0.03786	0.128314	0.0918656	0.0122035	0.0325382	0.0214271	0.0462076	0.0479223	0.407117	0.428381	0.307384	0.45368	0.365399	0.0802697	0.0848369	0.0458029	0.150437	0.264995	0.522402	0.159901	0.0520266
Silt (%)	0.141032	0.701801	0.0156827	0.704537	0.0854106	0.317522	0.0163525	0.0359029	0.752169	0.0837722	0.577242	0.210668	0.0528667	0.0795707	0.389345	0.192799	0.0469952	0.039067	0.1393	0.117181	0.332703	0.45098	0.955339	0.353487	0.0142517	0.394909	0.650269	0.957618	0.0729508	0.147966	0.135522	0.0292278	0.0469855	0.0465194	0.0655857	0.0581395	0.482692	0.579996	0.19204	0.50556	0.522518	0.131936	0.101736	0.0597221	0.20302	0.296829	0.676129	0.21097	0.0621772
Clay (%)	0.00958456	0.107287	0.00150051	0.674022	0.00852769	0.799284	0.0438239	0.0172772	0.332756	0.00154017	0.0156789	0.903525	0.0162488	0.00902434	0.267283	0.0120211	0.00864115	0.00551895	0.0248961	0.820823	0.0808879	0.0167658	0.628244	0.76732	0.00837924	0.115996	0.0318614	0.158997	0.00363351	0.00698765	0.0311871	0.00373014	0.0299723	0.0027837	0.0104827	0.0223605	0.606332	0.182847	0.088587	0.431762	0.0449607	0.240939	0.0159136	0.0135535	0.000346479	0.833901	0.692833	0.00123754	0.0100649
Temperature Maximum (°C)	0.762587	0.473927	0.464355	0.279951	0.44563	0.531306	0.329152	0.480029	0.609867	0.642536	0.455305	0.425921	0.309892	0.210315	0.143552	0.995926	0.311888	0.924915	0.570458	0.870663	0.772046	0.827239	0.283966	0.0198353	0.633565	0.786893	0.56768	0.156967	0.809251	0.63013	0.0273371	0.373915	0.106357	0.981583	0.565503	0.544169	0.895614	0.482409	0.743588	0.925387	0.592796	0.46932	0.503505	0.312583	0.649601	0.773873	0.641865	0.56193	0.460819
Temperature average (°C)	0.762587	0.473927	0.464355	0.279951	0.44563	0.531306	0.329152	0.480029	0.609867	0.642536	0.455305	0.425921	0.309892	0.210315	0.143552	0.995926	0.311888	0.924915	0.570458	0.870663	0.772046	0.827239	0.283966	0.0198353	0.633565	0.786893	0.56768	0.156967	0.809251	0.63013	0.0273371	0.373915	0.106357	0.981583	0.565503	0.544169	0.895614	0.482409	0.743588	0.925387	0.592796	0.46932	0.503505	0.312583	0.649601	0.773873	0.641865	0.56193	0.460819
Temperature minimum (°C)	0.762587	0.473927	0.464355	0.279951	0.44563	0.531306	0.329152	0.480029	0.609867	0.642536	0.455305	0.425921	0.309892	0.210315	0.143552	0.995926	0.311888	0.924915	0.570458	0.870663	0.772046	0.827239	0.283966	0.0198353	0.633565	0.786893	0.56768	0.156967	0.809251	0.63013	0.0273371	0.373915	0.106357	0.981583	0.565503	0.544169	0.895614	0.482409	0.743588	0.925387	0.592796	0.46932	0.503505	0.312583	0.649601	0.773873	0.641865	0.56193	0.460819
Dew point maximum (°C)	0.762587	0.473927	0.464355	0.279951	0.44563	0.531306	0.329152	0.480029	0.609867	0.642536	0.455305	0.425921	0.309892	0.210315	0.143552	0.995926	0.311888	0.924915	0.570458	0.870663	0.772046	0.827239	0.283966	0.0198353	0.633565	0.786893	0.56768	0.156967	0.809251	0.63013	0.0273371	0.373915	0.106357	0.981583	0.565503	0.544169	0.895614	0.482409	0.743588	0.925387	0.592796	0.46932	0.503505	0.312583	0.649601	0.773873	0.641865	0.56193	0.460819
Dew point average (°C)	0.762587	0.473927	0.464355	0.279951	0.44563	0.531306	0.329152	0.480029	0.609867	0.642536	0.455305	0.425921	0.309892	0.210315	0.143552	0.995926	0.311888	0.924915	0.570458	0.870663	0.772046	0.827239	0.283966	0.0198353	0.633565	0.786893	0.56768	0.156967	0.809251	0.63013	0.0273371	0.373915	0.106357	0.981583	0.565503	0.544169	0.895614	0.482409	0.743588	0.925387	0.592796	0.46932	0.503505	0.312583	0.649601	0.773873	0.641865	0.56193	0.460819
Dew point minimum (°C)	0.762587	0.473927	0.464355	0.279951	0.44563	0.531306	0.329152	0.480029	0.609867	0.642536	0.455305	0.425921	0.309892	0.210315	0.143552	0.995926	0.311888	0.924915	0.570458	0.870663	0.772046	0.827239	0.283966	0.0198353	0.633565	0.786893	0.56768	0.156967	0.809251	0.63013	0.0273371	0.373915	0.106357	0.981583	0.565503	0.544169	0.895614	0.482409	0.743588	0.925387	0.592796	0.46932	0.503505	0.312583	0.649601	0.773873	0.641865	0.56193	0.460819
Humidity maximum (%)	0.762587	0.473927	0.464355	0.279951	0.44563	0.531306	0.329152	0.480029	0.609867	0.642536	0.455305	0.425921	0.309892	0.210315	0.143552	0.995926	0.311888	0.924915	0.570458	0.870663	0.772046	0.827239	0.283966	0.0198353	0.633565	0.786893	0.56768	0.156967	0.809251	0.63013	0.0273371	0.373915	0.106357	0.981583	0.565503	0.544169	0.895614	0.482409	0.743588	0.925387	0.592796	0.46932	0.503505	0.312583	0.649601	0.773873	0.641865	0.56193	0.460819
Humidity average (%)	0.762587	0.473927	0.464355	0.279951	0.44563	0.531306	0.329152	0.480029	0.609867	0.642536	0.455305	0.425921	0.309892	0.210315	0.143552	0.995926	0.311888	0.924915	0.570458	0.870663	0.772046	0.827239	0.283966	0.0198353	0.633565	0.786893	0.56768	0.156967	0.809251	0.63013	0.0273371	0.373915	0.106357	0.981583	0.565503	0.544169	0.895614	0.482409	0.743588	0.925387	0.592796	0.46932	0.503505	0.312583	0.649601	0.773873	0.641865	0.56193	0.460819
Humidity minimum (%)	0.762587	0.473927	0.464355	0.279951	0.44563	0.531306	0.329152	0.480029	0.609867	0.642536	0.455305	0.425921	0.309892	0.210315	0.143552	0.995926	0.311888	0.924915	0.570458	0.870663	0.772046	0.827239	0.283966	0.0198353	0.633565	0.786893	0.56768	0.156967	0.809251	0.63013	0.0273371	0.373915	0.106357	0.981583	0.565503	0.544169	0.895614	0.482409	0.743588	0.925387	0.592796	0.46932	0.503505	0.312583	0.649601	0.773873	0.641865	0.56193	0.460819
Wind speed maximum (mph)	0.762587	0.473927	0.464355	0.279951	0.44563	0.531306	0.329152	0.480029	0.609867	0.642536	0.455305	0.425921	0.309892	0.210315	0.143552	0.995926	0.311888	0.924915	0.570458	0.870663	0.772046	0.827239	0.283966	0.0198353	0.633565	0.786893	0.56768	0.156967	0.809251	0.63013	0.0273371	0.373915	0.106357	0.981583	0.565503	0.544169	0.895614	0.482409	0.743588	0.925387	0.592796	0.46932	0.503505	0.312583	0.649601	0.773873	0.641865	0.56193	0.460819
Wind speed average (mph)	0.762587	0.473927	0.464355	0.279951	0.44563	0.531306	0.329152	0.480029	0.609867	0.642536	0.455305	0.425921	0.309892	0.210315	0.143552	0.995926	0.311888	0.924915	0.570458	0.870663	0.772046	0.827239	0.283966	0.0198353	0.633565	0.786893	0.56768	0.156967	0.809251	0.63013	0.0273371	0.373915	0.106357	0.981583	0.565503	0.544169	0.895614	0.482409	0.743588	0.925387	0.592796	0.46932	0.503505	0.312583	0.649601	0.773873	0.641865	0.56193	0.460819
Wind speed minimum (mph)	0.762587	0.473927	0.464355	0.279951	0.44563	0.531306	0.329152	0.480029	0.609867	0.642536	0.455305	0.425921	0.309892	0.210315	0.143552	0.995926	0.311888	0.924915	0.570458	0.870663	0.772046	0.827239	0.283966	0.0198353	0.633565	0.786893	0.56768	0.156967	0.809251	0.63013	0.0273371	0.373915	0.106357	0.981583	0.565503	0.544169	0.895614	0.482409	0.743588	0.925387	0.592796	0.46932	0.503505	0.312583	0.649601	0.773873	0.641865	0.56193	0.460819
Pressure maximum (in)	0.762587	0.473927	0.464355	0.279951	0.44563	0.531306	0.329152	0.480029	0.609867	0.642536	0.455305	0.425921	0.309892	0.210315	0.143552	0.995926	0.311888	0.924915	0.570458	0.870663	0.772046	0.827239	0.283966	0.0198353	0.633565	0.786893	0.56768	0.156967	0.809251	0.63013	0.0273371	0.373915	0.106357	0.981583	0.565503	0.544169	0.895614	0.482409	0.743588	0.925387	0.592796	0.46932	0.503505	0.312583	0.649601	0.773873	0.641865	0.56193	0.460819
Pressure average (in)	0.762587	0.473927	0.464355	0.279951	0.44563	0.531306	0.329152	0.480029	0.609867	0.642536	0.455305	0.425921	0.309892	0.210315	0.143552	0.995926	0.311888	0.924915	0.570458	0.870663	0.772046	0.827239	0.283966	0.0198353	0.633565	0.786893	0.56768	0.156967	0.809251	0.63013	0.0273371	0.373915	0.106357	0.981583	0.565503	0.544169	0.895614	0.482409	0.743588	0.925387	0.592796	0.46932	0.503505	0.312583	0.649601	0.773873	0.641865	0.56193	0.460819
Pressure minimum (in)	0.762587	0.473927	0.464355	0.279951	0.44563	0.531306	0.329152	0.480029	0.609867	0.642536	0.455305	0.425921	0.309892	0.210315	0.143552	0.995926	0.311888	0.924915	0.570458	0.870663	0.772046	0.827239	0.283966	0.0198353	0.633565	0.786893	0.56768	0.156967	0.809251	0.63013	0.0273371	0.373915	0.106357	0.981583	0.565503	0.544169	0.895614	0.482409	0.743588	0.925387	0.592796	0.46932	0.503505	0.312583	0.649601	0.773873	0.641865	0.56193	0.460819
Values in bold are different from 0 with a significance level alpha=0.05
